# Supplementary material for: Impact of Fermentation on Bacterial and Fungal Microbiome Interactions in Pla-Ra, a Traditional Thai Food
Source: Int J Food Sci. 2025 Dec 8;2025:5530574. doi: 10.1155/ijfo/5530574 (PMC12683363; doi:10.1155/ijfo/5530574)
Supplement: Supplementary file 1 — Supporting Information Additional supporting information can be found online in the Supporting Information section. The supporting information includes Data S1 (BioRender licensing documentation). Data S2 (Excel) contains a front‐page README and contents checklist, a full sample metadata sheet, and nine data sheets: full DESeq2 outputs for bacterial taxa (Sheet 1), fungal taxa (Sheet 2), and KEGG Level 3 pathways (Sheet 3); DGCA results for bacteria–bacteria (Sheet 4), fungi–fungi (Sheet 5), and bacteria–fungi (Sheet 6); a Spearman correlation matrix linking significant bacteria to KEGG pathways (Sheet 7); and OTU count matrices for 16S (Sheet 8) and ITS2 (Sheet 9). [file IJFO-2025-5530574-s001.zip]

Archive with 2 entries (2 files):
- 4_Supplementary data 2_R1.xlsx
- Supplementary data 1.pdf
