# Supplementary material for: Impact of Fermentation on Bacterial and Fungal Microbiome Interactions in Pla-Ra, a Traditional Thai Food
Source: Int J Food Sci. 2025 Dec 8;2025:5530574. doi: 10.1155/ijfo/5530574 (PMC12683363; doi:10.1155/ijfo/5530574)
Supplement: Supplementary file 1 — Supporting Information Additional supporting information can be found online in the Supporting Information section. The supporting information includes Data S1 (BioRender licensing documentation). Data S2 (Excel) contains a front‐page README and contents checklist, a full sample metadata sheet, and nine data sheets: full DESeq2 outputs for bacterial taxa (Sheet 1), fungal taxa (Sheet 2), and KEGG Level 3 pathways (Sheet 3); DGCA results for bacteria–bacteria (Sheet 4), fungi–fungi (Sheet 5), and bacteria–fungi (Sheet 6); a Spearman correlation matrix linking significant bacteria to KEGG pathways (Sheet 7); and OTU count matrices for 16S (Sheet 8) and ITS2 (Sheet 9). [file IJFO-2025-5530574-s001.zip › 4_Supplementary data 2_R1.xlsx]

## Sheet: README & contents checklist
Supplementary Data S2 — README & contents checklist
Study title:	Impact of Fermentation on Bacterial and Fungal Microbiome Interactions in pla-ra, a Traditional Thai Food
BioProject accession:	PRJNA1253690
Version:	1
Date:	Sep 1,2025
Item	Sheet name(s)	Included (Y/N)	Notes
Full sample metadata	Metadata	Y	sample_id maps to all tables; pH, salinity
DESeq2 full outputs (bacteria)	Sheet1	Y	baseMean, log2FC, lfcSE, stat, pvalue, padj (BH)
DESeq2 full outputs (fungi)	Sheet2	Y	baseMean, log2FC, lfcSE, stat, pvalue, padj (BH)
DESeq2 full outputs (KEGG level3)	Sheet3	Y	baseMean, log2FC, lfcSE, stat, pvalue, padj (BH)
DGCA results for bacteria–bacteria	Sheet4	Y	correlation class, empPVals
DGCA results for fungi–fungi	Sheet5	Y	correlation class, empPVals
DGCA results for bacteria–fungi	Sheet6	Y	correlation class, empPVals
Spearman correlation matrix between significant bacteria and KEGG pathways	Sheet7	Y	Bacteria_vs_pathway_Spearman_correlations,Correlationมp_value,padj,mark
16S OTU count matrix	Sheet8	Y	raw counts; samples × features
ITS2 OTU count matrix	Sheet9	Y	raw counts; samples × features

## Sheet: Metadata
Sample_ID	Containers	Fermentation_months	Groups	pH	Salinity
1M.1.1	1	1	After_1_month	6.6109	50.1862
1M.1.2	1	1	After_1_month	6.6109	50.1862
1M.1.3	1	1	After_1_month	6.6109	50.1862
1M.2.1	2	1	After_1_month	6.2291	45.7738
1M.2.2	2	1	After_1_month	6.2291	45.7738
1M.2.3	2	1	After_1_month	6.2291	45.7738
6M.1.1	1	6	After_1_month	7.1166	49.5532
6M.1.2	1	6	After_6_month	7.1166	49.5532
6M.1.3	1	6	After_6_month	7.1166	49.5532
6M.2.1	2	6	After_6_month	7.0034	47.9268
6M.2.2	2	6	After_6_month	7.0034	47.9268
6M.2.3	2	6	After_6_month	7.0034	47.9268

## Sheet: Sheet1
OTU	Domain	Phylum	Class	Order	Family	Genus	baseMean	log2FC	lfcSE	stat	pvalue	padj	Baseline	Fermented	comparison	method	mark
OTU4	Bacteria	Firmicutes	Clostridia	Halanaerobiales	Halanaerobiaceae	Halanaerobium	10278.9	2.34012	0.570192	4.10409	4.05913e-05	0.00461632	Baseline	Fermented	Baseline vs Fermented	DESeq2	*
OTU72	Bacteria	Proteobacteria	Gammaproteobacteria	Pseudomonadales	Moraxellaceae	Enhydrobacter	77.4046	3.68685	0.917197	4.01969	5.82751e-05	0.00461632	Baseline	Fermented	Baseline vs Fermented	DESeq2	*
OTU442	Bacteria	Proteobacteria	Deltaproteobacteria	Myxococcales	?	?	37.2794	-2.49822	0.654493	-3.81703	0.000135069	0.00697855	Baseline	Fermented	Baseline vs Fermented	DESeq2	*
OTU13	Bacteria	?	?	?	?	?	2860.01	-1.91323	0.547039	-3.49743	0.000469756	0.0182031	Baseline	Fermented	Baseline vs Fermented	DESeq2	*
OTU31	Bacteria	Proteobacteria	Alphaproteobacteria	Sphingomonadales	Sphingomonadaceae	?	191.173	2.6006	0.765089	3.39907	0.000676143	0.0209604	Baseline	Fermented	Baseline vs Fermented	DESeq2	*
OTU722	Bacteria	Hydrogenedentes	Candidatus Hydrogenedens	Candidatus Hydrogenedens	Candidatus Hydrogenedens	Candidatus Hydrogenedens	4.84668	-4.59284	1.43882	-3.19209	0.0014125	0.0384895	Baseline	Fermented	Baseline vs Fermented	DESeq2	*
OTU8	Bacteria	Firmicutes	Bacilli	Bacillales	Bacillaceae 2	?	2097.02	1.23739	0.403683	3.06526	0.00217483	0.048157	Baseline	Fermented	Baseline vs Fermented	DESeq2	*
OTU62	Bacteria	Actinobacteria	Actinobacteria	Micrococcales	Dermacoccaceae	Dermacoccus	83.302	2.40284	0.813629	2.95324	0.0031546	0.0629267	Baseline	Fermented	Baseline vs Fermented	DESeq2	*
OTU174	Bacteria	Spirochaetes	Spirochaetia	Spirochaetales	?	?	13.0418	-3.54881	1.22529	-2.89631	0.0037758	0.0650277	Baseline	Fermented	Baseline vs Fermented	DESeq2	*
OTU76	Bacteria	Chloroflexi	Anaerolineae	Anaerolineales	Anaerolineaceae	Bellilinea	36.0796	-3.92421	1.37962	-2.84443	0.00434915	0.0689618	Baseline	Fermented	Baseline vs Fermented	DESeq2	*
OTU278	Bacteria	Acidobacteria	Acidobacteria_Gp21	Gp21	Gp21	Gp21	11.1182	-3.64205	1.31374	-2.77228	0.00554656	0.0784379	Baseline	Fermented	Baseline vs Fermented	DESeq2	*
OTU17	Bacteria	Firmicutes	Bacilli	Bacillales	Bacillaceae 2	Virgibacillus	380.845	1.15487	0.424679	2.71939	0.00674015	0.0854769	Baseline	Fermented	Baseline vs Fermented	DESeq2	*
OTU36	Bacteria	Proteobacteria	Alphaproteobacteria	Rhodobacterales	Rhodobacteraceae	?	159.727	1.68641	0.635002	2.65575	0.00791312	0.0943488	Baseline	Fermented	Baseline vs Fermented	DESeq2	*
OTU172	Bacteria	Actinobacteria	Actinobacteria	Micrococcales	Brevibacteriaceae	Brevibacterium	18.009	2.19316	0.836683	2.62126	0.00764057	0.093992	Baseline	Fermented	Baseline vs Fermented	DESeq2	*
OTU37	Bacteria	Proteobacteria	Deltaproteobacteria	?	?	?	539.903	-1.97147	0.767505	-2.56867	0.0102089	0.0988988	Baseline	Fermented	Baseline vs Fermented	DESeq2
OTU191	Bacteria	Acidobacteria	Acidobacteria_Gp22	Gp22	Gp22	Gp22	62.4021	-2.00926	0.779183	-2.57868	0.00981796	0.0988988	Baseline	Fermented	Baseline vs Fermented	DESeq2
OTU100	Bacteria	Firmicutes	Clostridia	?	?	?	51.1853	-2.07979	0.867351	-2.39787	0.0164909	0.150358	Baseline	Fermented	Baseline vs Fermented	DESeq2
OTU203	Bacteria	Proteobacteria	Alphaproteobacteria	Caulobacterales	Caulobacteraceae	Brevundimonas	20.2137	2.22483	0.975063	2.28173	0.0214055	0.191798	Baseline	Fermented	Baseline vs Fermented	DESeq2
OTU644	Bacteria	Cyanobacteria/Chloroplast	Cyanobacteria	?	?	?	5.93654	3.40319	1.57009	2.1675	0.0301965	0.227045	Baseline	Fermented	Baseline vs Fermented	DESeq2
OTU494	Bacteria	Acidobacteria	Acidobacteria_Gp13	Gp13	Gp13	Gp13	9.13631	-2.43042	1.13486	-2.1416	0.0312257	0.237545	Baseline	Fermented	Baseline vs Fermented	DESeq2
OTU114	Bacteria	Actinobacteria	Actinobacteria	Micrococcales	Micrococcaceae	Rothia	33.5788	1.33945	0.625052	2.14295	0.0325174	0.237545	Baseline	Fermented	Baseline vs Fermented	DESeq2
OTU119	Bacteria	Proteobacteria	Deltaproteobacteria	Desulfuromonadales	?	?	29.7457	-1.71785	0.819244	-2.09688	0.0360046	0.24264	Baseline	Fermented	Baseline vs Fermented	DESeq2
OTU618	Bacteria	Acetothermia	Acetothermia_genera_incertae_sedis	Acetothermia_genera_incertae_sedis	Acetothermia_genera_incertae_sedis	Acetothermia_genera_incertae_sedis	6.16415	2.68085	1.3416	1.99824	0.0460903	0.275664	Baseline	Fermented	Baseline vs Fermented	DESeq2
OTU1	Bacteria	Firmicutes	Bacilli	Bacillales	Staphylococcaceae	Staphylococcus	43311.7	1.13053	0.568645	1.98811	0.0462995	0.275664	Baseline	Fermented	Baseline vs Fermented	DESeq2
OTU385	Bacteria	Acidobacteria	?	?	?	?	29.646	-1.79796	0.896659	-2.00518	0.044944	0.268664	Baseline	Fermented	Baseline vs Fermented	DESeq2
OTU196	Bacteria	Acidobacteria	Acidobacteria_Gp17	Gp17	Gp17	Gp17	22.8117	-1.34634	0.669967	-2.00956	0.0434775	0.275664	Baseline	Fermented	Baseline vs Fermented	DESeq2
OTU788	Bacteria	Proteobacteria	Deltaproteobacteria	Syntrophobacterales	Syntrophobacteraceae	?	5.89887	2.36434	1.24198	1.90368	0.0569513	0.28722	Baseline	Fermented	Baseline vs Fermented	DESeq2
OTU61	Bacteria	Proteobacteria	Gammaproteobacteria	Methylococcales	Methylococcaceae	Methylothermus	73.1093	2.02782	1.05845	1.91583	0.0553862	0.28722	Baseline	Fermented	Baseline vs Fermented	DESeq2
OTU642	Bacteria	Acidobacteria	Acidobacteria_Gp3	Gp3	Gp3	Gp3	4.88014	-1.96209	1.03272	-1.89992	0.0574439	0.28722	Baseline	Fermented	Baseline vs Fermented	DESeq2
OTU425	Bacteria	Deferribacteres	Deferribacteres	Deferribacterales	Calditrichaceae	?	6.82539	2.96701	1.54658	1.91843	0.0550561	0.28722	Baseline	Fermented	Baseline vs Fermented	DESeq2
OTU28	Bacteria	Proteobacteria	?	?	?	?	517.309	-1.46008	0.781964	-1.86719	0.0618747	0.299705	Baseline	Fermented	Baseline vs Fermented	DESeq2
OTU34	Bacteria	Firmicutes	Bacilli	Bacillales	?	?	190.99	1.41071	0.764601	1.84502	0.0650344	0.305465	Baseline	Fermented	Baseline vs Fermented	DESeq2
OTU219	Bacteria	Proteobacteria	Alphaproteobacteria	Rhodobacterales	Rhodobacteraceae	Ruegeria	15.1063	2.92562	1.61011	1.81703	0.0692125	0.31039	Baseline	Fermented	Baseline vs Fermented	DESeq2
OTU524	Bacteria	Chloroflexi	Anaerolineae	?	?	?	10.2682	-1.93714	1.06945	-1.81134	0.0700881	0.31039	Baseline	Fermented	Baseline vs Fermented	DESeq2
OTU47	Bacteria	Actinobacteria	?	?	?	?	174.53	-1.33333	0.741363	-1.79849	0.0720997	0.310429	Baseline	Fermented	Baseline vs Fermented	DESeq2
OTU82	Bacteria	Chloroflexi	Anaerolineae	Anaerolineales	Anaerolineaceae	?	195.414	-1.5187	0.873607	-1.73843	0.0821356	0.344081	Baseline	Fermented	Baseline vs Fermented	DESeq2
OTU53	Bacteria	Actinobacteria	Actinobacteria	Micrococcales	Micrococcaceae	Kocuria	66.6881	0.887928	0.535122	1.6593	0.0970554	0.385733	Baseline	Fermented	Baseline vs Fermented	DESeq2
OTU91	Bacteria	Aminicenantes	?	?	?	?	74.6047	-1.63396	0.978769	-1.6694	0.0950373	0.385733	Baseline	Fermented	Baseline vs Fermented	DESeq2
OTU176	Bacteria	Proteobacteria	Gammaproteobacteria	Thiotrichales	Piscirickettsiaceae	Sulfurivirga	20.3317	2.1321	1.30715	1.6311	0.102869	0.398616	Baseline	Fermented	Baseline vs Fermented	DESeq2
OTU50	Bacteria	Proteobacteria	Gammaproteobacteria	Methylococcales	Methylococcaceae	?	94.8095	1.95086	1.21015	1.61207	0.106946	0.40431	Baseline	Fermented	Baseline vs Fermented	DESeq2
OTU30	Bacteria	Proteobacteria	Gammaproteobacteria	Pseudomonadales	Pseudomonadaceae	Pseudomonas	118.38	-1.43861	0.91923	-1.56501	0.11758	0.433927	Baseline	Fermented	Baseline vs Fermented	DESeq2
OTU105	Bacteria	Proteobacteria	Gammaproteobacteria	Enterobacterales	Morganellaceae	Morganella	25.5272	-1.18085	0.77028	-1.53301	0.125274	0.434992	Baseline	Fermented	Baseline vs Fermented	DESeq2
OTU25	Bacteria	Proteobacteria	Alphaproteobacteria	Rhodospirillales	Acetobacteraceae	Roseomonas	183.271	1.60974	1.05287	1.52891	0.126288	0.434992	Baseline	Fermented	Baseline vs Fermented	DESeq2
OTU128	Bacteria	Firmicutes	Clostridia	Clostridiales	Peptoniphilaceae	Finegoldia	22.8603	1.34094	0.868502	1.54397	0.122596	0.434992	Baseline	Fermented	Baseline vs Fermented	DESeq2
OTU232	Bacteria	Proteobacteria	Gammaproteobacteria	Oceanospirillales	Alcanivoracaceae	Alcanivorax	9.90038	-1.2708	0.849123	-1.4966	0.134496	0.447434	Baseline	Fermented	Baseline vs Fermented	DESeq2
OTU26	Bacteria	Actinobacteria	Actinobacteria	Micrococcales	Dermabacteraceae	Brachybacterium	159.208	1.41025	0.945144	1.4921	0.135674	0.447434	Baseline	Fermented	Baseline vs Fermented	DESeq2
OTU243	Bacteria	Balneolaeota	Balneolia	Balneolales	Balneolaceae	Aliifodinibius	9.94672	0.784662	0.534822	1.46715	0.142336	0.450247	Baseline	Fermented	Baseline vs Fermented	DESeq2
OTU230	Bacteria	Firmicutes	Negativicutes	Veillonellales	Veillonellaceae	Veillonella	12.9502	1.30675	0.889205	1.46957	0.141678	0.450247	Baseline	Fermented	Baseline vs Fermented	DESeq2
OTU679	Bacteria	Bacteroidetes	?	?	?	?	5.40075	-1.58812	1.09079	-1.45593	0.145412	0.450778	Baseline	Fermented	Baseline vs Fermented	DESeq2
OTU605	Bacteria	Firmicutes	Bacilli	Lactobacillales	Enterococcaceae	Enterococcus	4.99589	1.25967	0.878478	1.43392	0.151594	0.451866	Baseline	Fermented	Baseline vs Fermented	DESeq2
OTU298	Bacteria	Acidobacteria	Acidobacteria_Gp6	Gp6	Gp6	Gp6	10.3725	-1.58073	1.09977	-1.43733	0.150624	0.451866	Baseline	Fermented	Baseline vs Fermented	DESeq2
OTU52	Bacteria	Proteobacteria	Gammaproteobacteria	Oceanospirillales	Halomonadaceae	Chromohalobacter	62.6221	-0.604909	0.440178	-1.37424	0.169368	0.46407	Baseline	Fermented	Baseline vs Fermented	DESeq2
OTU244	Bacteria	Proteobacteria	Gammaproteobacteria	Pseudomonadales	Moraxellaceae	Acinetobacter	29.0849	-1.048	0.753491	-1.39085	0.16427	0.46407	Baseline	Fermented	Baseline vs Fermented	DESeq2
OTU56	Bacteria	Proteobacteria	Gammaproteobacteria	Gammaproteobacteria_incertae_sedis	Ignatzschineria	Ignatzschineria	53.7419	-1.0418	0.741827	-1.40437	0.160209	0.46407	Baseline	Fermented	Baseline vs Fermented	DESeq2
OTU75	Bacteria	Proteobacteria	Gammaproteobacteria	Enterobacterales	Erwiniaceae	Pantoea	46.5827	0.567867	0.414473	1.37009	0.170658	0.46407	Baseline	Fermented	Baseline vs Fermented	DESeq2
OTU130	Bacteria	Firmicutes	Clostridia	Clostridiales	Peptoniphilaceae	Peptoniphilus	32.3603	1.86475	1.35	1.3813	0.167188	0.46407	Baseline	Fermented	Baseline vs Fermented	DESeq2
OTU381	Bacteria	Cyanobacteria/Chloroplast	Chloroplast	Chloroplast	Chloroplast	Streptophyta	6.9521	-1.3191	0.97284	-1.35592	0.175124	0.468004	Baseline	Fermented	Baseline vs Fermented	DESeq2
OTU16	Bacteria	Proteobacteria	Alphaproteobacteria	Rhizobiales	Methylobacteriaceae	?	378.725	1.61306	1.21622	1.32629	0.184745	0.477258	Baseline	Fermented	Baseline vs Fermented	DESeq2
OTU280	Bacteria	Firmicutes	Bacilli	Lactobacillales	Aerococcaceae	Aerococcus	9.18041	1.99858	1.49931	1.333	0.182531	0.477258	Baseline	Fermented	Baseline vs Fermented	DESeq2
OTU38	Bacteria	Proteobacteria	Alphaproteobacteria	?	?	?	203.079	-1.48475	1.13349	-1.30989	0.190234	0.483381	Baseline	Fermented	Baseline vs Fermented	DESeq2
OTU146	Bacteria	Cyanobacteria/Chloroplast	Cyanobacteria	Family IV	Family IV	GpIV	27.0037	3.86877	2.97794	1.29914	0.193895	0.484737	Baseline	Fermented	Baseline vs Fermented	DESeq2
OTU33	Bacteria	Proteobacteria	Alphaproteobacteria	Rhodospirillales	?	?	108.02	-1.35809	1.09223	-1.24341	0.213715	0.517591	Baseline	Fermented	Baseline vs Fermented	DESeq2
OTU362	Bacteria	Firmicutes	Bacilli	Bacillales	Planococcaceae	Paenisporosarcina	5.68009	-1.70521	1.3644	-1.24978	0.21138	0.517591	Baseline	Fermented	Baseline vs Fermented	DESeq2
OTU156	Bacteria	Firmicutes	Clostridia	Clostridiales	Lachnospiraceae	?	46.718	0.837084	0.705241	1.18695	0.235248	0.552477	Baseline	Fermented	Baseline vs Fermented	DESeq2
OTU225	Bacteria	Firmicutes	Clostridia	Clostridiales	Peptoniphilaceae	Fenollaria	12.8953	2.0016	1.67678	1.19371	0.23259	0.552477	Baseline	Fermented	Baseline vs Fermented	DESeq2
OTU39	Bacteria	Firmicutes	Clostridia	Clostridiales	Peptoniphilaceae	Anaerococcus	98.1832	0.772212	0.66811	1.15582	0.247756	0.573167	Baseline	Fermented	Baseline vs Fermented	DESeq2
OTU337	Bacteria	Firmicutes	Bacilli	Bacillales	Bacillaceae 1	Bacillus	11.2866	-0.833896	0.73558	-1.13366	0.256939	0.581725	Baseline	Fermented	Baseline vs Fermented	DESeq2
OTU7	Bacteria	Firmicutes	Bacilli	Bacillales	Bacillaceae 2	Lentibacillus	2710.28	0.802398	0.71081	1.12885	0.258961	0.581725	Baseline	Fermented	Baseline vs Fermented	DESeq2
OTU124	Bacteria	Proteobacteria	Gammaproteobacteria	Oceanospirillales	Halomonadaceae	?	32.2698	-0.841338	0.801557	-1.04963	0.293888	0.591638	Baseline	Fermented	Baseline vs Fermented	DESeq2
OTU118	Bacteria	Proteobacteria	Deltaproteobacteria	Desulfobacterales	Desulfobacteraceae	Desulfatiglans	36.7613	-1.2165	1.11739	-1.0887	0.276286	0.591638	Baseline	Fermented	Baseline vs Fermented	DESeq2
OTU403	Bacteria	Proteobacteria	Gammaproteobacteria	Pasteurellales	Pasteurellaceae	Haemophilus	8.3684	0.930839	0.855996	1.08743	0.276845	0.591638	Baseline	Fermented	Baseline vs Fermented	DESeq2
OTU434	Bacteria	Firmicutes	Clostridia	Clostridiales	Ruminococcaceae	Flintibacter	8.10697	0.944182	0.897953	1.05148	0.293037	0.591638	Baseline	Fermented	Baseline vs Fermented	DESeq2
OTU444	Bacteria	Actinobacteria	Actinobacteria	Micrococcales	Intrasporangiaceae	?	4.84474	0.816075	0.746786	1.09278	0.274489	0.591638	Baseline	Fermented	Baseline vs Fermented	DESeq2
OTU356	Bacteria	Deferribacteres	Deferribacteres	Deferribacterales	Calditrichaceae	Calorithrix	17.8349	1.39602	1.31671	1.06023	0.289041	0.591638	Baseline	Fermented	Baseline vs Fermented	DESeq2
OTU187	Bacteria	Latescibacteria	Latescibacteria_genera_incertae_sedis	Latescibacteria_genera_incertae_sedis	Latescibacteria_genera_incertae_sedis	Latescibacteria_genera_incertae_sedis	30.7459	-1.24244	1.18375	-1.04958	0.293911	0.591638	Baseline	Fermented	Baseline vs Fermented	DESeq2
OTU371	Bacteria	Nitrospinae	Nitrospinia	Nitrospinales	Nitrospinaceae	Nitrospina	5.64534	-1.83869	1.70479	-1.07855	0.280789	0.591638	Baseline	Fermented	Baseline vs Fermented	DESeq2
OTU384	Bacteria	Firmicutes	Negativicutes	Veillonellales	Veillonellaceae	Negativicoccus	5.718	1.58444	1.55073	1.02174	0.306905	0.602156	Baseline	Fermented	Baseline vs Fermented	DESeq2
OTU458	Bacteria	Firmicutes	Clostridia	Clostridiales	?	?	5.53731	-1.11309	1.08699	-1.02401	0.30583	0.602156	Baseline	Fermented	Baseline vs Fermented	DESeq2
OTU223	Bacteria	Proteobacteria	Alphaproteobacteria	Rhizobiales	Hyphomicrobiaceae	?	10.9932	0.957715	0.948199	1.01004	0.312478	0.605427	Baseline	Fermented	Baseline vs Fermented	DESeq2
OTU81	Bacteria	Proteobacteria	Gammaproteobacteria	Chromatiales	Woeseiaceae	Woeseia	35.7823	-2.31837	2.34612	-0.988175	0.323067	0.616546	Baseline	Fermented	Baseline vs Fermented	DESeq2
OTU233	Bacteria	Actinobacteria	Actinobacteria	Geodermatophilales	Geodermatophilaceae	Blastococcus	11.7067	0.716449	0.729691	0.981852	0.326173	0.616546	Baseline	Fermented	Baseline vs Fermented	DESeq2
OTU129	Bacteria	Proteobacteria	Betaproteobacteria	Neisseriales	Neisseriaceae	?	24.0964	1.36343	1.404	0.971105	0.331496	0.619059	Baseline	Fermented	Baseline vs Fermented	DESeq2
OTU212	Bacteria	Proteobacteria	Gammaproteobacteria	Oceanospirillales	?	?	9.21428	-1.18924	1.23626	-0.961966	0.336067	0.620124	Baseline	Fermented	Baseline vs Fermented	DESeq2
OTU138	Bacteria	Firmicutes	Bacilli	Lactobacillales	Carnobacteriaceae	Granulicatella	38.4405	0.505363	0.540765	0.934534	0.350029	0.637648	Baseline	Fermented	Baseline vs Fermented	DESeq2
OTU86	Bacteria	Nitrospirae	Nitrospira	Nitrospirales	Nitrospiraceae	Nitrospira	77.5108	-0.893207	0.963276	-0.927259	0.353792	0.637648	Baseline	Fermented	Baseline vs Fermented	DESeq2
OTU205	Bacteria	Actinobacteria	Actinobacteria	Micrococcales	Micrococcaceae	Nesterenkonia	21.1236	1.00229	1.11958	0.895237	0.37066	0.660372	Baseline	Fermented	Baseline vs Fermented	DESeq2
OTU102	Bacteria	Actinobacteria	Actinobacteria	Mycobacteriales	Lawsonellaceae	Lawsonella	33.3814	0.693996	0.795571	0.872324	0.383031	0.674658	Baseline	Fermented	Baseline vs Fermented	DESeq2
OTU508	Bacteria	Acidobacteria	Acidobacteria_Gp23	Gp23	Gp23	Gp23	8.24838	-0.898991	1.0422	-0.862587	0.388365	0.676365	Baseline	Fermented	Baseline vs Fermented	DESeq2
OTU127	Bacteria	Proteobacteria	Betaproteobacteria	Burkholderiales	Comamonadaceae	?	32.4295	0.804687	0.981524	0.819834	0.412311	0.703073	Baseline	Fermented	Baseline vs Fermented	DESeq2
OTU447	Bacteria	Acidobacteria	Acidobacteria_Gp10	Gp10	Gp10	Gp10	12.0435	-0.937362	1.14448	-0.819025	0.412772	0.703073	Baseline	Fermented	Baseline vs Fermented	DESeq2
OTU376	Bacteria	Proteobacteria	Gammaproteobacteria	Xanthomonadales	Xanthomonadaceae	Lysobacter	6.07322	1.20273	1.51811	0.792259	0.42821	0.72144	Baseline	Fermented	Baseline vs Fermented	DESeq2
OTU166	Bacteria	Proteobacteria	Gammaproteobacteria	Pseudomonadales	Pseudomonadaceae	?	16.1698	-0.973282	1.29403	-0.752131	0.451972	0.753287	Baseline	Fermented	Baseline vs Fermented	DESeq2
OTU302	Bacteria	Proteobacteria	Gammaproteobacteria	Orbales	Orbaceae	Gilliamella	7.4821	2.11207	2.90703	0.726538	0.467509	0.770893	Baseline	Fermented	Baseline vs Fermented	DESeq2
OTU282	Archaea	Thaumarchaeota	Nitrosopumilales	Nitrosopumilales	Nitrosopumilaceae	Nitrosopumilus	20.002	-2.10548	2.93104	-0.718337	0.472549	0.771002	Baseline	Fermented	Baseline vs Fermented	DESeq2
OTU395	Bacteria	Proteobacteria	Betaproteobacteria	Nitrosomonadales	Nitrosomonadaceae	Nitrosospira	5.21785	-0.984421	1.50831	-0.652663	0.513973	0.829853	Baseline	Fermented	Baseline vs Fermented	DESeq2
OTU197	Bacteria	Firmicutes	Bacilli	Lactobacillales	Lactobacillaceae	Ligilactobacillus	18.0174	0.354826	0.553912	0.640583	0.521794	0.833794	Baseline	Fermented	Baseline vs Fermented	DESeq2
OTU43	Bacteria	Proteobacteria	Alphaproteobacteria	Rhizobiales	Methylocystaceae	Methylopila	75.3653	-0.663036	1.06331	-0.623559	0.532917	0.836118	Baseline	Fermented	Baseline vs Fermented	DESeq2
OTU466	Bacteria	Firmicutes	Bacilli	Bacillales	Bacillaceae 1	Anoxybacillus	4.90498	0.589048	0.947242	0.621856	0.534037	0.836118	Baseline	Fermented	Baseline vs Fermented	DESeq2
OTU112	Bacteria	Gemmatimonadetes	?	?	?	?	29.3845	0.677452	1.17957	0.574323	0.565749	0.862574	Baseline	Fermented	Baseline vs Fermented	DESeq2
OTU411	Bacteria	Proteobacteria	Gammaproteobacteria	Enterobacterales	Morganellaceae	Providencia	5.21347	-0.445729	0.791207	-0.563353	0.573195	0.862574	Baseline	Fermented	Baseline vs Fermented	DESeq2
OTU120	Bacteria	Spirochaetes	Spirochaetia	Spirochaetales	Spirochaetaceae	?	27.4592	-0.704415	1.21893	-0.577897	0.563333	0.862574	Baseline	Fermented	Baseline vs Fermented	DESeq2
OTU6	Bacteria	Firmicutes	Bacilli	Lactobacillales	Lactobacillaceae	Loigolactobacillus	2150.37	-0.313892	0.554141	-0.566447	0.57109	0.862574	Baseline	Fermented	Baseline vs Fermented	DESeq2
OTU77	Bacteria	Firmicutes	Bacilli	Bacillales	Bacillales_Incertae Sedis XI	Gemella	46.8974	0.253865	0.478722	0.530298	0.595906	0.888128	Baseline	Fermented	Baseline vs Fermented	DESeq2
OTU96	Bacteria	Firmicutes	Clostridia	Clostridiales	Peptostreptococcaceae	Romboutsia	33.5854	0.302676	0.616154	0.491234	0.623261	0.912057	Baseline	Fermented	Baseline vs Fermented	DESeq2
OTU40	Bacteria	Firmicutes	Clostridia	Clostridiales	Peptococcaceae 1	Desulfonispora	109.633	0.456228	0.929993	0.490571	0.62373	0.912057	Baseline	Fermented	Baseline vs Fermented	DESeq2
OTU160	Bacteria	Proteobacteria	Deltaproteobacteria	Myxococcales	Anaeromyxobacteraceae	Anaeromyxobacter	18.5879	0.58964	1.24874	0.472186	0.636794	0.922459	Baseline	Fermented	Baseline vs Fermented	DESeq2
OTU224	Bacteria	Proteobacteria	Deltaproteobacteria	Syntrophorhabdaceae	Syntrophorhabdaceae	Syntrophorhabdus	10.7215	-0.544032	1.19104	-0.45677	0.647836	0.929765	Baseline	Fermented	Baseline vs Fermented	DESeq2
OTU85	Bacteria	Proteobacteria	Deltaproteobacteria	Desulfobacterales	Desulfobacteraceae	?	112.391	-0.448365	1.00234	-0.447317	0.654646	0.930919	Baseline	Fermented	Baseline vs Fermented	DESeq2
OTU18	Bacteria	Proteobacteria	Gammaproteobacteria	Chromatiales	?	?	885.981	0.502128	1.21626	0.412845	0.67972	0.93236	Baseline	Fermented	Baseline vs Fermented	DESeq2
OTU99	Bacteria	Proteobacteria	Gammaproteobacteria	Enterobacterales	Enterobacteriaceae	?	31.337	0.189443	0.44045	0.430113	0.667113	0.93236	Baseline	Fermented	Baseline vs Fermented	DESeq2
OTU359	Bacteria	Proteobacteria	Betaproteobacteria	Burkholderiales	Comamonadaceae	Aquincola	7.05696	0.708999	1.67154	0.424159	0.67145	0.93236	Baseline	Fermented	Baseline vs Fermented	DESeq2
OTU350	Bacteria	Actinobacteria	Actinobacteria	Propionibacteriales	Nocardioidaceae	Nocardioides	10.7701	0.457376	1.08663	0.420913	0.673819	0.93236	Baseline	Fermented	Baseline vs Fermented	DESeq2
OTU24	Bacteria	Firmicutes	Clostridia	Clostridiales	Clostridiaceae 1	Clostridium sensu stricto	188.833	-0.148316	0.368792	-0.402167	0.687561	0.934842	Baseline	Fermented	Baseline vs Fermented	DESeq2
OTU503	Bacteria	Proteobacteria	Gammaproteobacteria	Enterobacterales	Erwiniaceae	Mixta	4.92035	0.381407	1.01257	0.376672	0.706417	0.952128	Baseline	Fermented	Baseline vs Fermented	DESeq2
OTU257	Bacteria	Proteobacteria	Betaproteobacteria	Neisseriales	Neisseriaceae	Neisseria	13.4957	0.349449	0.978611	0.357087	0.721027	0.961201	Baseline	Fermented	Baseline vs Fermented	DESeq2
OTU269	Bacteria	Actinobacteria	Thermoleophilia	Gaiellales	Gaiellaceae	Gaiella	8.25278	-0.345978	1.00929	-0.342795	0.731753	0.961201	Baseline	Fermented	Baseline vs Fermented	DESeq2
OTU20	Bacteria	Firmicutes	Clostridia	Clostridiales	Clostridiaceae 3	Clostridiisalibacter	234.298	-0.275949	0.791582	-0.348605	0.727386	0.961201	Baseline	Fermented	Baseline vs Fermented	DESeq2
OTU306	Bacteria	Proteobacteria	Deltaproteobacteria	Desulfobacterales	Desulfobulbaceae	Desulfobulbus	8.70886	0.622119	1.912	0.325376	0.744896	0.967091	Baseline	Fermented	Baseline vs Fermented	DESeq2
OTU145	Bacteria	Proteobacteria	Deltaproteobacteria	Syntrophobacterales	Syntrophaceae	Smithella	28.6027	-0.45443	1.4387	-0.315861	0.752108	0.967091	Baseline	Fermented	Baseline vs Fermented	DESeq2
OTU98	Bacteria	Firmicutes	Bacilli	Lactobacillales	?	?	30.6591	0.901939	2.88979	0.312112	0.754955	0.967091	Baseline	Fermented	Baseline vs Fermented	DESeq2
OTU158	Bacteria	Firmicutes	?	?	?	?	64.7327	-0.245346	0.852204	-0.287896	0.773426	0.980438	Baseline	Fermented	Baseline vs Fermented	DESeq2
OTU5	Bacteria	Firmicutes	Bacilli	Lactobacillales	Enterococcaceae	Tetragenococcus	3248.93	0.101139	0.358784	0.281894	0.778025	0.980438	Baseline	Fermented	Baseline vs Fermented	DESeq2
OTU344	Bacteria	Actinobacteria	Acidimicrobiia	Acidimicrobiales	Ilumatobacteraceae	?	9.92614	0.368756	1.35348	0.27245	0.785276	0.981595	Baseline	Fermented	Baseline vs Fermented	DESeq2
OTU3	Bacteria	Proteobacteria	Gammaproteobacteria	Oceanospirillales	Halomonadaceae	Halomonas	10394.3	0.00540552	0.326411	0.0165605	0.986787	0.993195	Baseline	Fermented	Baseline vs Fermented	DESeq2
OTU193	Bacteria	Proteobacteria	Deltaproteobacteria	Syntrophobacterales	?	?	13.0629	-0.0991335	1.36534	-0.0726072	0.942119	0.993195	Baseline	Fermented	Baseline vs Fermented	DESeq2
OTU29	Bacteria	Proteobacteria	Gammaproteobacteria	?	?	?	399.192	-0.219608	1.08494	-0.202415	0.839592	0.993195	Baseline	Fermented	Baseline vs Fermented	DESeq2
OTU71	Bacteria	Proteobacteria	Gammaproteobacteria	Xanthomonadales	Xanthomonadaceae	Xanthomonas	44.9954	0.0168375	0.368338	0.045712	0.96354	0.993195	Baseline	Fermented	Baseline vs Fermented	DESeq2
OTU117	Bacteria	Proteobacteria	Gammaproteobacteria	Orbales	Orbaceae	?	22.1447	0.269508	2.49595	0.107978	0.914013	0.993195	Baseline	Fermented	Baseline vs Fermented	DESeq2
OTU10	Bacteria	Proteobacteria	Gammaproteobacteria	Enterobacterales	Yersiniaceae	Serratia	794.375	0.19093	1.52333	0.125338	0.900256	0.993195	Baseline	Fermented	Baseline vs Fermented	DESeq2
OTU202	Bacteria	Proteobacteria	Gammaproteobacteria	Nevskiales	Steroidobacteraceae	?	11.6078	0.0891619	1.43983	0.0619254	0.950622	0.993195	Baseline	Fermented	Baseline vs Fermented	DESeq2
OTU167	Bacteria	Proteobacteria	Betaproteobacteria	?	?	?	40.2995	-0.135522	1.09405	-0.123871	0.901417	0.993195	Baseline	Fermented	Baseline vs Fermented	DESeq2
OTU147	Bacteria	Proteobacteria	Betaproteobacteria	Burkholderiales	?	?	28.2284	0.0747481	1.19566	0.062516	0.950152	0.993195	Baseline	Fermented	Baseline vs Fermented	DESeq2
OTU236	Bacteria	Proteobacteria	Betaproteobacteria	Rhodocyclales	Zoogloeaceae	Zoogloea	10.7884	0.239143	1.17722	0.203142	0.839024	0.993195	Baseline	Fermented	Baseline vs Fermented	DESeq2
OTU213	Bacteria	Proteobacteria	Alphaproteobacteria	Rhizobiales	?	?	20.0853	0.040231	0.768002	0.052384	0.958223	0.993195	Baseline	Fermented	Baseline vs Fermented	DESeq2
OTU468	Bacteria	Proteobacteria	Alphaproteobacteria	Rhizobiales	Rhizobiaceae	?	8.77623	0.0636759	0.684695	0.0929989	0.925904	0.993195	Baseline	Fermented	Baseline vs Fermented	DESeq2
OTU268	Bacteria	Proteobacteria	Alphaproteobacteria	Sphingomonadales	Erythrobacteraceae	Novosphingobium	8.6883	0.136873	0.839237	0.163092	0.870446	0.993195	Baseline	Fermented	Baseline vs Fermented	DESeq2
OTU126	Bacteria	Proteobacteria	Alphaproteobacteria	Rhodospirillales	Azospirillaceae	Skermanella	22.3038	0.198091	0.998037	0.198481	0.842669	0.993195	Baseline	Fermented	Baseline vs Fermented	DESeq2
OTU143	Bacteria	Chloroflexi	?	?	?	?	82.3237	-0.179275	0.895104	-0.200284	0.841259	0.993195	Baseline	Fermented	Baseline vs Fermented	DESeq2
OTU134	Bacteria	Acidobacteria	Acidobacteria_Gp3	?	?	?	20.5408	-0.0206877	0.920572	-0.0224727	0.982071	0.993195	Baseline	Fermented	Baseline vs Fermented	DESeq2
OTU103	Bacteria	Acidobacteria	Acidobacteria_Gp16	Gp16	Gp16	Gp16	30.8163	-0.0425393	1.30736	-0.0325383	0.974043	0.993195	Baseline	Fermented	Baseline vs Fermented	DESeq2
OTU426	Bacteria	Firmicutes	Clostridia	Clostridiales	Lachnospiraceae	Blautia	4.97503	-0.135703	0.878939	-0.154395	0.877299	0.993195	Baseline	Fermented	Baseline vs Fermented	DESeq2
OTU80	Bacteria	Actinobacteria	Coriobacteriia	?	?	?	43.4742	-0.0935259	1.18384	-0.0790023	0.937031	0.993195	Baseline	Fermented	Baseline vs Fermented	DESeq2
OTU15	Bacteria	Actinobacteria	Actinobacteria	Micrococcales	Micrococcaceae	Micrococcus	492.796	-0.12027	0.747553	-0.160885	0.872184	0.993195	Baseline	Fermented	Baseline vs Fermented	DESeq2
OTU22	Bacteria	Actinobacteria	Actinobacteria	Propionibacteriales	Propionibacteriaceae	Cutibacterium	196.192	-0.0790908	0.840406	-0.0941102	0.925022	0.993195	Baseline	Fermented	Baseline vs Fermented	DESeq2
OTU11	Bacteria	Actinobacteria	Actinobacteria	Mycobacteriales	Corynebacteriaceae	Corynebacterium	983.76	0.0839345	0.467474	0.179549	0.857507	0.993195	Baseline	Fermented	Baseline vs Fermented	DESeq2
OTU12	Bacteria	Firmicutes	Clostridia	Clostridiales	Clostridiaceae 1	?	718.385	-0.0302207	0.343586	-0.0879565	0.929911	0.993195	Baseline	Fermented	Baseline vs Fermented	DESeq2
OTU45	Bacteria	Firmicutes	Clostridia	Clostridiales	Eubacteriaceae	?	82.8973	0.0690763	0.523798	0.131876	0.895082	0.993195	Baseline	Fermented	Baseline vs Fermented	DESeq2
OTU65	Bacteria	Firmicutes	Bacilli	?	?	?	91.7669	0.0519256	0.563917	0.0920803	0.926634	0.993195	Baseline	Fermented	Baseline vs Fermented	DESeq2
OTU353	Bacteria	Firmicutes	Bacilli	Bacillales	Staphylococcaceae	Jeotgalicoccus	5.65951	-0.287423	1.52957	-0.18791	0.850947	0.993195	Baseline	Fermented	Baseline vs Fermented	DESeq2
OTU21	Bacteria	Firmicutes	Bacilli	Lactobacillales	Lactobacillaceae	Lactobacillus	191.208	0.0312398	1.37407	0.0227353	0.981861	0.993195	Baseline	Fermented	Baseline vs Fermented	DESeq2
OTU9	Bacteria	Firmicutes	Bacilli	Lactobacillales	Streptococcaceae	Streptococcus	910.116	0.0825471	0.735714	0.1122	0.910665	0.993195	Baseline	Fermented	Baseline vs Fermented	DESeq2
OTU372	Bacteria	Firmicutes	Bacilli	Lactobacillales	Aerococcaceae	Eremococcus	5.67998	-0.0961207	1.23578	-0.0777813	0.938002	0.993195	Baseline	Fermented	Baseline vs Fermented	DESeq2
OTU73	Bacteria	Acidobacteria	Acidobacteria_Gp18	Gp18	Gp18	Gp18	103.667	-0.184553	1.19479	-0.154465	0.877243	0.993195	Baseline	Fermented	Baseline vs Fermented	DESeq2
OTU429	Bacteria	Bacteroidetes	Flavobacteriia	Flavobacteriales	Flavobacteriaceae	?	4.77519	-0.00999585	1.61399	-0.00619324	0.995059	0.995059	Baseline	Fermented	Baseline vs Fermented	DESeq2
OTU982	Bacteria	Acidobacteria	Acidobacteria_Gp26	Gp26	Gp26	Gp26	1.39534	-2.15556	1.59803	-1.34889	0.177374	NA	Baseline	Fermented	Baseline vs Fermented	DESeq2
OTU1359	Bacteria	Deinococcus-Thermus	Deinococci	Deinococcales	Deinococcaceae	Deinococcus	1.76795	3.53288	1.53199	2.30607	0.0211068	NA	Baseline	Fermented	Baseline vs Fermented	DESeq2
OTU1192	Bacteria	Gemmatimonadetes	Gemmatimonadetes	Gemmatimonadales	Gemmatimonadaceae	Gemmatimonas	1.08905	0.157558	1.59889	0.0985423	0.921502	NA	Baseline	Fermented	Baseline vs Fermented	DESeq2
OTU984	Bacteria	Gemmatimonadetes	Gemmatimonadetes	Gemmatimonadales	Gemmatimonadaceae	?	1.44667	0.0752803	1.66504	0.0452124	0.963938	NA	Baseline	Fermented	Baseline vs Fermented	DESeq2
OTU1394	Bacteria	Firmicutes	Clostridia	Halanaerobiales	?	?	0.570648	-1.28715	3.07281	-0.418883	0.675301	NA	Baseline	Fermented	Baseline vs Fermented	DESeq2
OTU937	Bacteria	Proteobacteria	Deltaproteobacteria	Desulfobacterales	Desulfobulbaceae	Desulfurivibrio	2.37572	3.24571	2.07933	1.56094	0.118538	NA	Baseline	Fermented	Baseline vs Fermented	DESeq2
OTU859	Bacteria	Proteobacteria	Deltaproteobacteria	Desulfobacterales	Desulfobulbaceae	?	1.89158	1.79615	2.15636	0.832954	0.404871	NA	Baseline	Fermented	Baseline vs Fermented	DESeq2
OTU1041	Bacteria	Proteobacteria	Deltaproteobacteria	Deltaproteobacteria_incertae_sedis	Dissulfurirhabdus	Dissulfurirhabdus	1.34951	-0.804483	1.66808	-0.482282	0.629606	NA	Baseline	Fermented	Baseline vs Fermented	DESeq2
OTU1428	Bacteria	Proteobacteria	Deltaproteobacteria	Syntrophobacterales	Syntrophaceae	Syntrophus	0.70748	-0.067039	2.19237	-0.0305784	0.975606	NA	Baseline	Fermented	Baseline vs Fermented	DESeq2
OTU712	Bacteria	Proteobacteria	Deltaproteobacteria	Syntrophobacterales	Syntrophaceae	?	4.16568	-2.10176	1.65706	-1.26836	0.204669	NA	Baseline	Fermented	Baseline vs Fermented	DESeq2
OTU1036	Bacteria	Proteobacteria	Deltaproteobacteria	Myxococcales	Nannocystaceae	?	1.89439	0.126726	2.0534	0.0617151	0.95079	NA	Baseline	Fermented	Baseline vs Fermented	DESeq2
OTU690	Bacteria	Proteobacteria	Deltaproteobacteria	Myxococcales	Kofleriaceae	Kofleria	4.55553	0.630116	1.05139	0.599316	0.548962	NA	Baseline	Fermented	Baseline vs Fermented	DESeq2
OTU488	Bacteria	Proteobacteria	Deltaproteobacteria	Myxococcales	Haliangiaceae	Haliangium	3.01488	-2.66405	1.20092	-2.21835	0.0265311	NA	Baseline	Fermented	Baseline vs Fermented	DESeq2
OTU751	Bacteria	Proteobacteria	Deltaproteobacteria	Myxococcales	Polyangiaceae	?	2.427	-1.51671	1.60469	-0.94517	0.344572	NA	Baseline	Fermented	Baseline vs Fermented	DESeq2
OTU1713	Bacteria	Proteobacteria	Gammaproteobacteria	Enterobacterales	?	?	0.255899	-0.569567	3.0928	-0.184159	0.853889	NA	Baseline	Fermented	Baseline vs Fermented	DESeq2
OTU929	Bacteria	Proteobacteria	Deltaproteobacteria	Desulfovibrionales	Desulfohalobiaceae	?	1.62759	0.281575	1.82476	0.154308	0.877367	NA	Baseline	Fermented	Baseline vs Fermented	DESeq2
OTU662	Bacteria	Proteobacteria	Deltaproteobacteria	Desulfuromonadales	Geobacteraceae	?	1.95628	-2.94359	1.72779	-1.70367	0.0884431	NA	Baseline	Fermented	Baseline vs Fermented	DESeq2
OTU1136	Bacteria	Campilobacterota	Campylobacteria	Campylobacterales	Helicobacteraceae	Helicobacter	1.22086	0.521184	1.27239	0.409609	0.682093	NA	Baseline	Fermented	Baseline vs Fermented	DESeq2
OTU1204	Bacteria	Campilobacterota	Campylobacteria	Campylobacterales	Helicobacteraceae	?	1.01726	-0.00861312	1.48921	-0.00578367	0.995385	NA	Baseline	Fermented	Baseline vs Fermented	DESeq2
OTU1124	Bacteria	Proteobacteria	Gammaproteobacteria	Methylococcales	Methylococcaceae	Methylomonas	1.11897	-0.930171	1.96369	-0.473686	0.635724	NA	Baseline	Fermented	Baseline vs Fermented	DESeq2
OTU1494	Bacteria	Proteobacteria	Gammaproteobacteria	Chromatiales	Thioprofundaceae	?	0.564689	-0.608668	2.25585	-0.269818	0.7873	NA	Baseline	Fermented	Baseline vs Fermented	DESeq2
OTU602	Bacteria	Proteobacteria	Gammaproteobacteria	Chromatiales	Thioprofundaceae	Thioprofundum	4.32328	2.81575	2.11481	1.33144	0.183044	NA	Baseline	Fermented	Baseline vs Fermented	DESeq2
OTU666	Bacteria	Actinobacteria	Actinobacteria	Micrococcales	Micrococcaceae	?	3.24542	0.20402	1.78333	0.114404	0.908918	NA	Baseline	Fermented	Baseline vs Fermented	DESeq2
OTU789	Bacteria	Proteobacteria	Gammaproteobacteria	Chromatiales	Chromatiaceae	?	4.57893	3.05132	1.35008	2.2601	0.0238147	NA	Baseline	Fermented	Baseline vs Fermented	DESeq2
OTU1651	Bacteria	Proteobacteria	Gammaproteobacteria	Alteromonadales	Alteromonadaceae	Marinobacter	0.572234	2.2827	2.78229	0.820439	0.411966	NA	Baseline	Fermented	Baseline vs Fermented	DESeq2
OTU1566	Bacteria	Proteobacteria	Gammaproteobacteria	Pseudomonadales	Moraxellaceae	Psychrobacter	0.489192	-0.290341	2.91263	-0.0996835	0.920596	NA	Baseline	Fermented	Baseline vs Fermented	DESeq2
OTU1739	Bacteria	Proteobacteria	Gammaproteobacteria	Pseudomonadales	Moraxellaceae	?	0.64014	2.80379	2.62227	1.06922	0.284971	NA	Baseline	Fermented	Baseline vs Fermented	DESeq2
OTU1685	Bacteria	Proteobacteria	Gammaproteobacteria	Xanthomonadales	Rhodanobacteraceae	Luteibacter	0.395971	-0.335488	2.6636	-0.125953	0.899769	NA	Baseline	Fermented	Baseline vs Fermented	DESeq2
OTU1110	Bacteria	Proteobacteria	Gammaproteobacteria	Xanthomonadales	Xanthomonadaceae	?	2.85135	0.0255409	0.954384	0.0267616	0.97865	NA	Baseline	Fermented	Baseline vs Fermented	DESeq2
OTU1128	Bacteria	Proteobacteria	Gammaproteobacteria	Xanthomonadales	Xanthomonadaceae	Thermomonas	1.09438	-0.653026	1.31886	-0.495144	0.620499	NA	Baseline	Fermented	Baseline vs Fermented	DESeq2
OTU571	Bacteria	Proteobacteria	Gammaproteobacteria	Xanthomonadales	Xanthomonadaceae	Stenotrophomonas	3.7081	0.379456	0.839543	0.45198	0.651284	NA	Baseline	Fermented	Baseline vs Fermented	DESeq2
OTU1055	Bacteria	Proteobacteria	Gammaproteobacteria	Xanthomonadales	Xanthomonadaceae	Pseudoxanthomonas	2.57469	-1.47935	1.33386	-1.10908	0.267396	NA	Baseline	Fermented	Baseline vs Fermented	DESeq2
OTU1231	Bacteria	Proteobacteria	Gammaproteobacteria	Acidiferrobacterales	Acidiferrobacteraceae	?	1.13135	1.4681	2.0822	0.70507	0.480767	NA	Baseline	Fermented	Baseline vs Fermented	DESeq2
OTU785	Bacteria	Proteobacteria	Gammaproteobacteria	Enterobacterales	Enterobacteriaceae	Phytobacter	2.18725	0.343369	0.926225	0.370719	0.710847	NA	Baseline	Fermented	Baseline vs Fermented	DESeq2
OTU615	Bacteria	Proteobacteria	Gammaproteobacteria	Enterobacterales	Enterobacteriaceae	Escherichia/Shigella	3.28411	0.23128	1.09099	0.211991	0.832114	NA	Baseline	Fermented	Baseline vs Fermented	DESeq2
OTU1505	Bacteria	Proteobacteria	Gammaproteobacteria	Pasteurellales	Pasteurellaceae	Aggregatibacter	0.757684	0.229996	1.60612	0.1432	0.886132	NA	Baseline	Fermented	Baseline vs Fermented	DESeq2
OTU467	Bacteria	Proteobacteria	Gammaproteobacteria	Aeromonadales	Aeromonadaceae	Aeromonas	3.96027	-0.953389	0.883794	-1.07875	0.280701	NA	Baseline	Fermented	Baseline vs Fermented	DESeq2
OTU1729	Bacteria	Proteobacteria	Gammaproteobacteria	Enterobacterales	Enterobacteriaceae	Plesiomonas	0.340238	0.853954	2.81332	0.30354	0.761479	NA	Baseline	Fermented	Baseline vs Fermented	DESeq2
OTU1629	Bacteria	Proteobacteria	Gammaproteobacteria	Chromatiales	Chromatiaceae	Alishewanella	0.441837	0.598351	3.0249	0.197808	0.843195	NA	Baseline	Fermented	Baseline vs Fermented	DESeq2
OTU1617	Bacteria	Proteobacteria	Gammaproteobacteria	Chromatiales	Chromatiaceae	Rheinheimera	0.675556	-0.0369096	1.60919	-0.0229367	0.981701	NA	Baseline	Fermented	Baseline vs Fermented	DESeq2
OTU841	Bacteria	Proteobacteria	Gammaproteobacteria	Oceanospirillales	Oceanospirillaceae	?	1.68908	-1.79233	1.75736	-1.0199	0.307775	NA	Baseline	Fermented	Baseline vs Fermented	DESeq2
OTU1297	Bacteria	Proteobacteria	Gammaproteobacteria	Alteromonadales	Idiomarinaceae	Idiomarina	0.924246	-1.35069	1.39649	-0.967204	0.333442	NA	Baseline	Fermented	Baseline vs Fermented	DESeq2
OTU961	Bacteria	Proteobacteria	Gammaproteobacteria	Cellvibrionales	?	?	1.46965	-2.06706	2.58965	-0.798201	0.424754	NA	Baseline	Fermented	Baseline vs Fermented	DESeq2
OTU1208	Bacteria	Proteobacteria	Gammaproteobacteria	Cellvibrionales	Halieaceae	?	1.72038	-2.20935	2.02221	-1.09254	0.274595	NA	Baseline	Fermented	Baseline vs Fermented	DESeq2
OTU1140	Bacteria	Proteobacteria	Gammaproteobacteria	Nevskiales	Steroidobacteraceae	Povalibacter	1.36944	0.033772	1.71004	0.0197492	0.984243	NA	Baseline	Fermented	Baseline vs Fermented	DESeq2
OTU482	Bacteria	Proteobacteria	Gammaproteobacteria	Acidiferrobacterales	Acidiferrobacteraceae	Sulfuricaulis	4.29048	0.237445	1.34238	0.176883	0.8596	NA	Baseline	Fermented	Baseline vs Fermented	DESeq2
OTU1621	Bacteria	Proteobacteria	Betaproteobacteria	Burkholderiales	Burkholderiaceae	Ralstonia	0.791382	1.23855	1.93347	0.640587	0.521791	NA	Baseline	Fermented	Baseline vs Fermented	DESeq2
OTU641	Bacteria	Proteobacteria	Betaproteobacteria	Burkholderiales	Oxalobacteraceae	Massilia	3.00544	0.22439	1.16627	0.192399	0.847429	NA	Baseline	Fermented	Baseline vs Fermented	DESeq2
OTU815	Bacteria	Proteobacteria	Betaproteobacteria	Burkholderiales	Burkholderiaceae	Burkholderia	3.26508	-0.303511	0.959588	-0.316293	0.75178	NA	Baseline	Fermented	Baseline vs Fermented	DESeq2
OTU1411	Bacteria	Proteobacteria	Betaproteobacteria	Burkholderiales	Alcaligenaceae	Alcaligenes	0.903757	0.879331	1.91175	0.459961	0.645544	NA	Baseline	Fermented	Baseline vs Fermented	DESeq2
OTU1519	Bacteria	Proteobacteria	Betaproteobacteria	Neisseriales	Neisseriaceae	Kingella	0.542822	0.139637	3.07388	0.0454271	0.963767	NA	Baseline	Fermented	Baseline vs Fermented	DESeq2
OTU636	Bacteria	Proteobacteria	Betaproteobacteria	Neisseriales	Neisseriaceae	Snodgrassella	2.75827	1.02286	2.47059	0.414016	0.678863	NA	Baseline	Fermented	Baseline vs Fermented	DESeq2
OTU700	Bacteria	Proteobacteria	Betaproteobacteria	Burkholderiales	Burkholderiaceae	Lautropia	2.97596	1.22215	1.23557	0.989144	0.322593	NA	Baseline	Fermented	Baseline vs Fermented	DESeq2
OTU1250	Bacteria	Proteobacteria	Betaproteobacteria	Burkholderiales	Comamonadaceae	Aquabacterium	0.938546	-1.92288	1.45062	-1.32556	0.184986	NA	Baseline	Fermented	Baseline vs Fermented	DESeq2
OTU538	Bacteria	Proteobacteria	Betaproteobacteria	Burkholderiales	Comamonadaceae	Acidovorax	3.61883	0.354517	1.04381	0.339636	0.734131	NA	Baseline	Fermented	Baseline vs Fermented	DESeq2
OTU1156	Bacteria	Proteobacteria	Betaproteobacteria	Burkholderiales	Comamonadaceae	Delftia	1.12417	-1.71415	1.62864	-1.0525	0.292568	NA	Baseline	Fermented	Baseline vs Fermented	DESeq2
OTU976	Bacteria	Proteobacteria	Betaproteobacteria	Burkholderiales	Comamonadaceae	Ottowia	1.64205	-0.124908	1.60917	-0.0776228	0.938128	NA	Baseline	Fermented	Baseline vs Fermented	DESeq2
OTU612	Bacteria	Proteobacteria	Betaproteobacteria	Burkholderiales	Comamonadaceae	Diaphorobacter	2.82376	-1.26299	1.11407	-1.13368	0.25693	NA	Baseline	Fermented	Baseline vs Fermented	DESeq2
OTU1661	Bacteria	Proteobacteria	Betaproteobacteria	Burkholderiales	Comamonadaceae	Comamonas	0.335683	-0.4422	2.43868	-0.181327	0.856111	NA	Baseline	Fermented	Baseline vs Fermented	DESeq2
OTU1535	Bacteria	Proteobacteria	Betaproteobacteria	Burkholderiales	Comamonadaceae	Ramlibacter	0.644843	1.59074	2.75965	0.576429	0.564325	NA	Baseline	Fermented	Baseline vs Fermented	DESeq2
OTU1678	Bacteria	Proteobacteria	Betaproteobacteria	Burkholderiales	Sutterellaceae	Parasutterella	0.567043	0.440248	2.08383	0.211269	0.832678	NA	Baseline	Fermented	Baseline vs Fermented	DESeq2
OTU566	Bacteria	Proteobacteria	Betaproteobacteria	Nitrosomonadales	Sterolibacteriaceae	?	3.5052	1.6365	1.61437	1.01371	0.310723	NA	Baseline	Fermented	Baseline vs Fermented	DESeq2
OTU526	Bacteria	Proteobacteria	Betaproteobacteria	Rhodocyclales	Zoogloeaceae	Thauera	3.34133	-1.8133	1.66532	-1.08886	0.276217	NA	Baseline	Fermented	Baseline vs Fermented	DESeq2
OTU704	Bacteria	Proteobacteria	Betaproteobacteria	Nitrosomonadales	Thiobacillaceae	?	2.64057	-0.0352913	1.8567	-0.0190075	0.984835	NA	Baseline	Fermented	Baseline vs Fermented	DESeq2
OTU979	Bacteria	Proteobacteria	Alphaproteobacteria	Rhodobacterales	Rhodobacteraceae	Gemmobacter	1.63481	-0.799501	1.85843	-0.430203	0.667048	NA	Baseline	Fermented	Baseline vs Fermented	DESeq2
OTU925	Bacteria	Proteobacteria	Alphaproteobacteria	Rhodobacterales	Rhodobacteraceae	Rubellimicrobium	1.75514	-0.307386	1.76687	-0.173972	0.861888	NA	Baseline	Fermented	Baseline vs Fermented	DESeq2
OTU1023	Bacteria	Proteobacteria	Alphaproteobacteria	Rhodospirillales	Reyranellaceae	Reyranella	1.87092	1.61619	1.37733	1.17342	0.240627	NA	Baseline	Fermented	Baseline vs Fermented	DESeq2
OTU621	Bacteria	Proteobacteria	Alphaproteobacteria	Rhodospirillales	Geminicoccaceae	Arboricoccus	2.94232	0.465524	1.6025	0.290498	0.771435	NA	Baseline	Fermented	Baseline vs Fermented	DESeq2
OTU1148	Bacteria	Proteobacteria	Alphaproteobacteria	Rhodospirillales	Rhodospirillaceae	?	1.48592	0.932445	1.60071	0.582519	0.560217	NA	Baseline	Fermented	Baseline vs Fermented	DESeq2
OTU1593	Bacteria	Fusobacteria	Fusobacteriia	Fusobacteriales	Fusobacteriaceae	Cetobacterium	0.382449	-1.31285	2.63098	-0.498996	0.617782	NA	Baseline	Fermented	Baseline vs Fermented	DESeq2
OTU779	Bacteria	Bacteroidetes	Bacteroidia	Bacteroidales	?	?	3.73799	0.240494	1.87728	0.128108	0.898063	NA	Baseline	Fermented	Baseline vs Fermented	DESeq2
OTU1724	Bacteria	Bacteroidetes	Bacteroidia	Bacteroidales	Muribaculaceae	Paramuribaculum	0.306365	-0.0246593	2.95013	-0.0083587	0.993331	NA	Baseline	Fermented	Baseline vs Fermented	DESeq2
OTU1281	Bacteria	Rhodothermaeota	Rhodothermia	Rhodothermales	?	?	0.881759	-1.6192	2.88724	-0.560813	0.574925	NA	Baseline	Fermented	Baseline vs Fermented	DESeq2
OTU1598	Archaea	Thaumarchaeota	Nitrososphaerales	Nitrososphaerales	Nitrososphaeraceae	Nitrososphaera	0.504621	0.0279024	2.94004	0.0094905	0.992428	NA	Baseline	Fermented	Baseline vs Fermented	DESeq2
OTU661	Bacteria	Chloroflexi	Anaerolineae	Aggregatilineales	Aggregatilineaceae	Aggregatilinea	4.29376	0.534729	1.04643	0.511004	0.609348	NA	Baseline	Fermented	Baseline vs Fermented	DESeq2
OTU652	Bacteria	Chloroflexi	Anaerolineae	Anaerolineales	Anaerolineaceae	Pelolinea	2.47113	-0.713942	1.32637	-0.538268	0.590392	NA	Baseline	Fermented	Baseline vs Fermented	DESeq2
OTU1607	Bacteria	Chloroflexi	Caldilineae	Caldilineales	Caldilineaceae	?	0.829332	-0.0735529	2.60156	-0.0282726	0.977445	NA	Baseline	Fermented	Baseline vs Fermented	DESeq2
OTU1409	Bacteria	Chloroflexi	Caldilineae	Caldilineales	Caldilineaceae	Caldilinea	0.799118	-1.44045	2.16841	-0.664292	0.506504	NA	Baseline	Fermented	Baseline vs Fermented	DESeq2
OTU905	Bacteria	Chloroflexi	Caldilineae	Caldilineales	Caldilineaceae	Litorilinea	2.54542	1.82207	1.88944	0.96434	0.334875	NA	Baseline	Fermented	Baseline vs Fermented	DESeq2
OTU736	Bacteria	Acidobacteria	Acidobacteria_Gp2	Gp2	Gp2	Gp2	3.15274	-2.26302	1.19918	-1.88714	0.0591414	NA	Baseline	Fermented	Baseline vs Fermented	DESeq2
OTU923	Bacteria	Acidobacteria	Acidobacteria_Gp1	Gp1	Gp1	Gp1	3.01396	0.501659	1.25982	0.3982	0.690483	NA	Baseline	Fermented	Baseline vs Fermented	DESeq2
OTU1168	Bacteria	Firmicutes	Clostridia	Clostridiales	Ruminococcaceae	Ruminococcus	1.03854	-1.13408	1.54711	-0.733035	0.463537	NA	Baseline	Fermented	Baseline vs Fermented	DESeq2
OTU932	Bacteria	Firmicutes	Clostridia	Clostridiales	Ruminococcaceae	Faecalibacterium	1.65128	-0.0986401	1.24408	-0.0792874	0.936804	NA	Baseline	Fermented	Baseline vs Fermented	DESeq2
OTU1339	Bacteria	Firmicutes	Clostridia	Clostridiales	Ruminococcaceae	Gemmiger	1.13961	2.52611	1.67825	1.5052	0.132273	NA	Baseline	Fermented	Baseline vs Fermented	DESeq2
OTU1542	Bacteria	Firmicutes	Clostridia	Clostridiales	Ruminococcaceae	?	0.870589	0.548454	1.42235	0.385598	0.699794	NA	Baseline	Fermented	Baseline vs Fermented	DESeq2
OTU694	Bacteria	Firmicutes	Bacilli	Bacillales	Alicyclobacillaceae	Effusibacillus	2.76855	1.15444	1.75686	0.657108	0.511112	NA	Baseline	Fermented	Baseline vs Fermented	DESeq2
OTU1127	Bacteria	Firmicutes	Negativicutes	Veillonellales	Veillonellaceae	Dialister	1.44532	2.786	1.74611	1.59554	0.110591	NA	Baseline	Fermented	Baseline vs Fermented	DESeq2
OTU1558	Bacteria	Actinobacteria	Rubrobacteria	Rubrobacterales	Rubrobacteraceae	Rubrobacter	0.491681	0.487944	2.98993	0.163196	0.870364	NA	Baseline	Fermented	Baseline vs Fermented	DESeq2
OTU988	Bacteria	Actinobacteria	Thermoleophilia	Solirubrobacterales	Solirubrobacteraceae	Solirubrobacter	1.34517	-1.607	1.30051	-1.23567	0.21658	NA	Baseline	Fermented	Baseline vs Fermented	DESeq2
OTU1731	Bacteria	Actinobacteria	Thermoleophilia	?	?	?	0.366833	2.26643	3.09633	0.731972	0.464186	NA	Baseline	Fermented	Baseline vs Fermented	DESeq2
OTU1330	Bacteria	Actinobacteria	Coriobacteriia	Coriobacteriales	?	?	0.892594	2.02121	2.20934	0.914848	0.360271	NA	Baseline	Fermented	Baseline vs Fermented	DESeq2
OTU1059	Bacteria	Actinobacteria	Coriobacteriia	Coriobacteriales	Atopobiaceae	Olsenella	1.59894	0.555184	1.18545	0.468334	0.639546	NA	Baseline	Fermented	Baseline vs Fermented	DESeq2
OTU1320	Bacteria	Actinobacteria	Coriobacteriia	Eggerthellales	Eggerthellaceae	Adlercreutzia	0.896007	1.08543	1.51195	0.717899	0.472819	NA	Baseline	Fermented	Baseline vs Fermented	DESeq2
OTU1746	Bacteria	Actinobacteria	Coriobacteriia	Coriobacteriales	Coriobacteriaceae	Collinsella	0.236408	0.354289	3.10296	0.114178	0.909097	NA	Baseline	Fermented	Baseline vs Fermented	DESeq2
OTU885	Bacteria	Acidobacteria	Acidobacteria_Gp4	Gp4	Gp4	Gp4	1.75745	-0.0572714	1.83638	-0.0311871	0.97512	NA	Baseline	Fermented	Baseline vs Fermented	DESeq2
OTU670	Bacteria	Acidobacteria	Blastocatellia	Blastocatellales	Blastocatellaceae	?	2.45535	-0.560178	1.68182	-0.333079	0.739075	NA	Baseline	Fermented	Baseline vs Fermented	DESeq2
OTU872	Bacteria	Acidobacteria	Blastocatellia	Blastocatellales	?	?	1.997	1.93685	1.79563	1.07865	0.280744	NA	Baseline	Fermented	Baseline vs Fermented	DESeq2
OTU1663	Bacteria	Actinobacteria	Actinobacteria	?	?	?	0.790156	0.674178	1.77162	0.380543	0.703542	NA	Baseline	Fermented	Baseline vs Fermented	DESeq2
OTU884	Bacteria	Actinobacteria	Actinobacteria	Micrococcales	Intrasporangiaceae	Ornithinimicrobium	1.76794	-1.21502	1.27962	-0.949523	0.342355	NA	Baseline	Fermented	Baseline vs Fermented	DESeq2
OTU1588	Bacteria	Actinobacteria	Actinobacteria	Micrococcales	?	?	0.481633	0.88413	1.94105	0.455491	0.648756	NA	Baseline	Fermented	Baseline vs Fermented	DESeq2
OTU1597	Bacteria	Actinobacteria	Actinobacteria	Actinomycetales	Actinomycetaceae	Fudania	0.496837	2.21412	2.87729	0.769515	0.441588	NA	Baseline	Fermented	Baseline vs Fermented	DESeq2
OTU1383	Bacteria	Actinobacteria	Actinobacteria	Bifidobacteriales	Bifidobacteriaceae	Bifidobacterium	0.703728	-1.72386	1.71681	-1.00411	0.315325	NA	Baseline	Fermented	Baseline vs Fermented	DESeq2
OTU762	Bacteria	Actinobacteria	Actinobacteria	Propionibacteriales	Nocardioidaceae	Marmoricola	2.45836	0.272408	1.23452	0.220659	0.825358	NA	Baseline	Fermented	Baseline vs Fermented	DESeq2
OTU1057	Bacteria	Actinobacteria	Actinobacteria	Mycobacteriales	?	?	1.18319	-1.76054	1.57457	-1.11811	0.263518	NA	Baseline	Fermented	Baseline vs Fermented	DESeq2
OTU1569	Bacteria	Actinobacteria	Actinobacteria	Mycobacteriales	Mycobacteriaceae	Mycobacterium	0.496005	0.138713	2.49128	0.0556793	0.955597	NA	Baseline	Fermented	Baseline vs Fermented	DESeq2
OTU809	Bacteria	Actinobacteria	Actinobacteria	Pseudonocardiales	Pseudonocardiaceae	?	1.5229	-1.06172	2.73712	-0.387898	0.698092	NA	Baseline	Fermented	Baseline vs Fermented	DESeq2
OTU1343	Bacteria	Actinobacteria	Actinobacteria	Micromonosporales	Micromonosporaceae	?	0.784981	-1.16699	2.25568	-0.517358	0.604906	NA	Baseline	Fermented	Baseline vs Fermented	DESeq2
OTU477	Bacteria	Actinobacteria	Actinobacteria	Actinomycetales	Actinomycetaceae	Schaalia	4.4683	0.520162	0.721115	0.721331	0.470706	NA	Baseline	Fermented	Baseline vs Fermented	DESeq2
OTU506	Bacteria	Actinobacteria	Actinobacteria	Actinomycetales	Actinomycetaceae	Actinomyces	4.36732	1.22811	0.800314	1.53453	0.1249	NA	Baseline	Fermented	Baseline vs Fermented	DESeq2
OTU549	Bacteria	Firmicutes	Clostridia	Clostridiales	Peptostreptococcaceae	Peptostreptococcus	3.70937	1.38582	1.0548	1.31383	0.188905	NA	Baseline	Fermented	Baseline vs Fermented	DESeq2
OTU899	Bacteria	Firmicutes	Clostridia	Clostridiales	Peptostreptococcaceae	Wukongibacter	2.48086	2.44598	2.38705	1.02469	0.305509	NA	Baseline	Fermented	Baseline vs Fermented	DESeq2
OTU1321	Bacteria	Firmicutes	Clostridia	Clostridiales	Peptostreptococcaceae	Filifactor	0.914791	1.05069	2.08458	0.504031	0.61424	NA	Baseline	Fermented	Baseline vs Fermented	DESeq2
OTU1382	Bacteria	Firmicutes	Clostridia	Clostridiales	Peptoniphilaceae	Murdochiella	0.981878	1.34594	1.75037	0.768947	0.441925	NA	Baseline	Fermented	Baseline vs Fermented	DESeq2
OTU986	Bacteria	Firmicutes	Clostridia	Clostridiales	Peptoniphilaceae	Ezakiella	1.53079	0.939729	2.17126	0.432803	0.665158	NA	Baseline	Fermented	Baseline vs Fermented	DESeq2
OTU1425	Bacteria	Firmicutes	Clostridia	Clostridiales	Syntrophomonadaceae	Syntrophomonas	0.69097	0.0042091	2.61874	0.0016073	0.998718	NA	Baseline	Fermented	Baseline vs Fermented	DESeq2
OTU1594	Bacteria	Firmicutes	Clostridia	Clostridiales	Peptococcaceae 1	Peptococcus	0.521372	0.867694	2.92573	0.296573	0.766792	NA	Baseline	Fermented	Baseline vs Fermented	DESeq2
OTU771	Bacteria	Firmicutes	Bacilli	Bacillales	Bacillaceae 1	Peribacillus	2.67826	0.419028	1.02148	0.410217	0.681647	NA	Baseline	Fermented	Baseline vs Fermented	DESeq2
OTU1311	Bacteria	Firmicutes	Bacilli	Bacillales	Bacillaceae 2	Marinococcus	0.84365	0.74801	1.7068	0.438253	0.661203	NA	Baseline	Fermented	Baseline vs Fermented	DESeq2
OTU787	Bacteria	Firmicutes	Bacilli	Bacillales	Bacillaceae 2	Oceanobacillus	2.32271	0.985861	1.21274	0.812918	0.416265	NA	Baseline	Fermented	Baseline vs Fermented	DESeq2
OTU755	Bacteria	Firmicutes	Bacilli	Bacillales	Bacillaceae 2	Gracilibacillus	2.12282	-1.06159	1.03997	-1.02079	0.307353	NA	Baseline	Fermented	Baseline vs Fermented	DESeq2
OTU1511	Bacteria	Firmicutes	Bacilli	Bacillales	Paenibacillaceae 1	Paenibacillus	0.612032	0.0294828	2.2564	0.0130663	0.989575	NA	Baseline	Fermented	Baseline vs Fermented	DESeq2
OTU1553	Bacteria	Firmicutes	Bacilli	Bacillales	Paenibacillaceae 1	Cohnella	0.484363	-0.373061	3.08314	-0.121	0.903691	NA	Baseline	Fermented	Baseline vs Fermented	DESeq2
OTU908	Bacteria	Firmicutes	Bacilli	Bacillales	Bacillaceae 1	Alteribacillus	1.61356	-1.32	1.59815	-0.825955	0.40883	NA	Baseline	Fermented	Baseline vs Fermented	DESeq2
OTU713	Bacteria	Firmicutes	Clostridia	Clostridiales	Heliobacteriaceae	Hydrogenispora	2.20619	-2.38183	1.53547	-1.55121	0.120852	NA	Baseline	Fermented	Baseline vs Fermented	DESeq2
OTU497	Bacteria	Firmicutes	Bacilli	Bacillales	Staphylococcaceae	?	4.76303	1.9505	3.00484	0.64912	0.516261	NA	Baseline	Fermented	Baseline vs Fermented	DESeq2
OTU1040	Bacteria	Firmicutes	Bacilli	Bacillales	Staphylococcaceae	Salinicoccus	2.23547	2.2255	2.26451	0.982774	0.325719	NA	Baseline	Fermented	Baseline vs Fermented	DESeq2
OTU744	Bacteria	Firmicutes	Bacilli	Bacillales	Staphylococcaceae	Aliicoccus	2.49135	1.8641	1.86398	1.00007	0.317278	NA	Baseline	Fermented	Baseline vs Fermented	DESeq2
OTU432	Bacteria	Firmicutes	Bacilli	Bacillales	Staphylococcaceae	Macrococcus	4.06014	-1.17038	1.12511	-1.04023	0.298232	NA	Baseline	Fermented	Baseline vs Fermented	DESeq2
OTU1453	Bacteria	Firmicutes	Bacilli	Lactobacillales	Enterococcaceae	Vagococcus	0.703427	0.132706	2.03593	0.0651822	0.948029	NA	Baseline	Fermented	Baseline vs Fermented	DESeq2
OTU781	Bacteria	Firmicutes	Bacilli	Lactobacillales	Carnobacteriaceae	Alloiococcus	2.06463	-0.876492	1.54951	-0.565659	0.571626	NA	Baseline	Fermented	Baseline vs Fermented	DESeq2
OTU1725	Bacteria	Firmicutes	Bacilli	Lactobacillales	Carnobacteriaceae	?	0.273105	-0.699752	3.09042	-0.226426	0.82087	NA	Baseline	Fermented	Baseline vs Fermented	DESeq2
OTU699	Bacteria	Firmicutes	Bacilli	Lactobacillales	Lactobacillaceae	Weissella	2.26371	-1.23643	0.97286	-1.27093	0.203755	NA	Baseline	Fermented	Baseline vs Fermented	DESeq2
OTU1517	Bacteria	Firmicutes	Bacilli	Lactobacillales	Lactobacillaceae	Leuconostoc	0.91204	2.16913	2.15348	1.00727	0.313806	NA	Baseline	Fermented	Baseline vs Fermented	DESeq2
OTU716	Bacteria	Firmicutes	Bacilli	Lactobacillales	Lactobacillaceae	Limosilactobacillus	2.96293	2.29724	1.09004	2.10749	0.0350753	NA	Baseline	Fermented	Baseline vs Fermented	DESeq2
OTU1670	Bacteria	Firmicutes	Bacilli	Lactobacillales	Lactobacillaceae	Pediococcus	0.408861	1.28591	2.28566	0.562597	0.57371	NA	Baseline	Fermented	Baseline vs Fermented	DESeq2
OTU857	Bacteria	Firmicutes	Bacilli	Lactobacillales	Streptococcaceae	Lactococcus	2.49247	0.445595	1.29443	0.34424	0.730666	NA	Baseline	Fermented	Baseline vs Fermented	DESeq2
OTU1200	Bacteria	Firmicutes	Bacilli	Lactobacillales	Carnobacteriaceae	Pisciglobus	1.35848	0.856754	1.85039	0.463014	0.643355	NA	Baseline	Fermented	Baseline vs Fermented	DESeq2
OTU1283	Bacteria	Firmicutes	Bacilli	Lactobacillales	Aerococcaceae	Globicatella	0.898561	-1.40793	2.19891	-0.640285	0.521988	NA	Baseline	Fermented	Baseline vs Fermented	DESeq2
OTU842	Bacteria	Firmicutes	Bacilli	Lactobacillales	Aerococcaceae	Facklamia	1.91396	0.725443	1.70003	0.426724	0.66958	NA	Baseline	Fermented	Baseline vs Fermented	DESeq2
OTU1575	Bacteria	Firmicutes	Bacilli	Bacillales	Planococcaceae	Chryseomicrobium	0.533006	-0.371291	2.12267	-0.174917	0.861145	NA	Baseline	Fermented	Baseline vs Fermented	DESeq2
OTU628	Bacteria	Firmicutes	Bacilli	Bacillales	Bacillales_Incertae Sedis XII	Exiguobacterium	3.42068	0.487622	0.920024	0.53001	0.596105	NA	Baseline	Fermented	Baseline vs Fermented	DESeq2
OTU1408	Bacteria	Firmicutes	Erysipelotrichia	Erysipelotrichales	Erysipelotrichaceae	Turicibacter	1.09754	-0.747291	1.64537	-0.454178	0.6497	NA	Baseline	Fermented	Baseline vs Fermented	DESeq2
OTU485	Bacteria	Firmicutes	Erysipelotrichia	Erysipelotrichales	Erysipelotrichaceae	Faecalibaculum	4.73875	0.85786	1.17216	0.731861	0.464253	NA	Baseline	Fermented	Baseline vs Fermented	DESeq2
OTU1251	Bacteria	Firmicutes	Erysipelotrichia	Erysipelotrichales	Erysipelotrichaceae	?	1.38065	2.65964	1.74382	1.52518	0.127214	NA	Baseline	Fermented	Baseline vs Fermented	DESeq2
OTU1745	Bacteria	Proteobacteria	Deltaproteobacteria	Desulfovibrionales	Desulfovibrionaceae	?	0.269654	0.408723	3.11654	0.131146	0.89566	NA	Baseline	Fermented	Baseline vs Fermented	DESeq2
OTU1723	Bacteria	Proteobacteria	Deltaproteobacteria	Desulfovibrionales	Desulfovibrionaceae	Mailhella	0.352509	0.958515	3.09078	0.310121	0.756469	NA	Baseline	Fermented	Baseline vs Fermented	DESeq2
OTU1438	Bacteria	Proteobacteria	Deltaproteobacteria	Desulfovibrionales	Desulfovibrionaceae	Desulfovibrio	1.82531	2.39642	1.60834	1.48999	0.136226	NA	Baseline	Fermented	Baseline vs Fermented	DESeq2
OTU1662	Bacteria	Ignavibacteriae	Ignavibacteria	Ignavibacteriales	Ignavibacteriaceae	Melioribacter	0.365276	-0.850781	3.08423	-0.275849	0.782664	NA	Baseline	Fermented	Baseline vs Fermented	DESeq2
OTU829	Bacteria	Ignavibacteriae	Ignavibacteria	Ignavibacteriales	Ignavibacteriaceae	Ignavibacterium	2.24491	1.70625	1.79488	0.950622	0.341796	NA	Baseline	Fermented	Baseline vs Fermented	DESeq2
OTU1443	Bacteria	Deferribacteres	Deferribacteres	Deferribacterales	?	?	0.637818	0.607719	2.79074	0.217763	0.827614	NA	Baseline	Fermented	Baseline vs Fermented	DESeq2
OTU1226	Bacteria	BRC 1.00	BRC1_genera_incertae_sedis	BRC1_genera_incertae_sedis	BRC1_genera_incertae_sedis	BRC1_genera_incertae_sedis	0.738003	-1.95147	2.48389	-0.785651	0.432072	NA	Baseline	Fermented	Baseline vs Fermented	DESeq2
OTU1688	Bacteria	Planctomycetes	Phycisphaerae	Sedimentisphaerales	Anaerohalosphaeraceae	Anaerohalosphaera	0.285324	-0.747658	3.0889	-0.242047	0.808744	NA	Baseline	Fermented	Baseline vs Fermented	DESeq2
OTU646	Bacteria	Actinobacteria	Acidimicrobiia	Acidimicrobiales	Iamiaceae	?	2.38643	-2.10225	1.70498	-1.23301	0.217573	NA	Baseline	Fermented	Baseline vs Fermented	DESeq2
OTU1391	Bacteria	Actinobacteria	Acidimicrobiia	Acidimicrobiales	?	?	1.60382	2.35468	1.77918	1.32346	0.185683	NA	Baseline	Fermented	Baseline vs Fermented	DESeq2
OTU1076	Bacteria	Acidobacteria	Thermoanaerobaculia	Thermoanaerobaculales	Thermoanaerobaculaceae	Thermoanaerobaculum	2.28324	-0.989276	1.53521	-0.644391	0.519322	NA	Baseline	Fermented	Baseline vs Fermented	DESeq2
OTU951	Bacteria	Acidobacteria	Acidobacteria_Gp7	Gp7	Gp7	Gp7	1.18311	-2.46986	1.80413	-1.369	0.170998	NA	Baseline	Fermented	Baseline vs Fermented	DESeq2
OTU1102	Bacteria	Acidobacteria	Vicinamibacteria	Vicinamibacterales	Vicinamibacteraceae	?	2.39787	0.0464009	2.1934	0.0211548	0.983122	NA	Baseline	Fermented	Baseline vs Fermented	DESeq2

## Sheet: Sheet2
OTU	Domain	Phylum	Class	Order	Family	Genus	baseMean	log2FC	lfcSE	stat	pvalue	padj	Baseline	Fermented	comparison	method	mark
OTU1	Fungi	Ascomycota	Saccharomycetes	Saccharomycetales	unidentified	unidentified	206765	-3.28792	1.11476	-2.94945	0.00318337	0.246711	Baseline	Fermented	Baseline vs Fermented	DESeq2
OTU10	Fungi	Ascomycota	Saccharomycetes	Saccharomycetales	?	?	123.839	2.56426	0.853597	3.00406	0.002664	0.246711	Baseline	Fermented	Baseline vs Fermented	DESeq2
OTU29	Fungi	Ascomycota	Eurotiomycetes	Eurotiales	Aspergillaceae	Penicillium	20.2704	2.62872	0.938449	2.80113	0.00532236	0.275105	Baseline	Fermented	Baseline vs Fermented	DESeq2
OTU143	Fungi	Ascomycota	Saccharomycetes	Saccharomycetales	Dipodascaceae	unidentified	3.70135	-2.4786	0.966974	-2.56325	0.0103696	0.401822	Baseline	Fermented	Baseline vs Fermented	DESeq2
OTU4	Fungi	Ascomycota	?	?	?	?	310.316	2.88505	1.25233	2.30375	0.0212368	0.420244	Baseline	Fermented	Baseline vs Fermented	DESeq2
OTU6	Fungi	?	?	?	?	?	567.803	1.29187	0.536813	2.40656	0.0161036	0.424244	Baseline	Fermented	Baseline vs Fermented	DESeq2
OTU203	Fungi	Ascomycota	Sordariomycetes	Magnaporthales	Magnaporthaceae	Magnaporthe	1.93252	-4.7841	2.04545	-2.3389	0.0143408	0.429244	Baseline	Fermented	Baseline vs Fermented	DESeq2
OTU53	Fungi	Ascomycota	Eurotiomycetes	Eurotiales	?	?	8.74552	1.60432	0.726685	2.20773	0.0272632	0.528224	Baseline	Fermented	Baseline vs Fermented	DESeq2
OTU3	Fungi	Ascomycota	Saccharomycetes	Saccharomycetales	Saccharomycetales_fam_Incertae_sedis	unidentified	3978.56	-1.47623	0.705342	-2.09293	0.0363555	0.592902	Baseline	Fermented	Baseline vs Fermented	DESeq2
OTU7	Fungi	Ascomycota	Sordariomycetes	Hypocreales	Nectriaceae	?	168.45	1.63838	0.790667	2.07215	0.0382518	0.592902	Baseline	Fermented	Baseline vs Fermented	DESeq2
OTU14	Fungi	Ascomycota	Dothideomycetes	?	?	?	35.6186	1.95865	1.16013	1.6883	0.0913535	0.845796	Baseline	Fermented	Baseline vs Fermented	DESeq2
OTU236	Fungi	Ascomycota	Eurotiomycetes	?	?	?	2.63184	-2.22748	1.32974	-1.67512	0.0939102	0.845796	Baseline	Fermented	Baseline vs Fermented	DESeq2
OTU233	Fungi	Ascomycota	Saccharomycetes	Saccharomycetales	Dipodascaceae	?	2.46334	-2.18911	1.29504	-1.69038	0.0909557	0.845796	Baseline	Fermented	Baseline vs Fermented	DESeq2
OTU50	Fungi	Ascomycota	Sordariomycetes	Sordariales	unidentified	unidentified	5.20809	2.59408	1.53574	1.68914	0.0911917	0.845796	Baseline	Fermented	Baseline vs Fermented	DESeq2
OTU217	Fungi	Ascomycota	Sordariomycetes	Sordariales	Chaetomiaceae	?	0.849961	-3.43641	2.0511	-1.67539	0.0938568	0.845796	Baseline	Fermented	Baseline vs Fermented	DESeq2
OTU197	Fungi	Ascomycota	Sordariomycetes	Sordariales	Lasiosphaeriaceae	Cladorrhinum	2.22878	3.51539	2.10758	1.66798	0.0953199	0.845796	Baseline	Fermented	Baseline vs Fermented	DESeq2
OTU298	Fungi	Ascomycota	Sordariomycetes	Hypocreales	Stachybotryaceae	Myrothecium	1.00869	-4.01214	2.16886	-1.84989	0.06433	0.845796	Baseline	Fermented	Baseline vs Fermented	DESeq2
OTU9	Fungi	Ascomycota	Sordariomycetes	Microascales	Microascaceae	?	57.5748	1.63794	0.990565	1.65354	0.0982215	0.845796	Baseline	Fermented	Baseline vs Fermented	DESeq2
OTU195	Fungi	Ascomycota	Leotiomycetes	Helotiales	Helotiaceae	Scytalidium	1.15836	-2.21832	1.8343	-1.20936	0.226526	0.982548	Baseline	Fermented	Baseline vs Fermented	DESeq2
OTU81	Fungi	Ascomycota	Leotiomycetes	Helotiales	Myxotrichaceae	Oidiodendron	3.61906	1.51827	1.11325	1.36381	0.172627	0.982548	Baseline	Fermented	Baseline vs Fermented	DESeq2
OTU25	Fungi	Ascomycota	Dothideomycetes	Pleosporales	unidentified	unidentified	24.9664	0.872206	0.721986	1.20807	0.227022	0.982548	Baseline	Fermented	Baseline vs Fermented	DESeq2
OTU64	Fungi	Ascomycota	Dothideomycetes	Capnodiales	Mycosphaerellaceae	?	3.49465	1.38126	1.05111	1.3141	0.188814	0.982548	Baseline	Fermented	Baseline vs Fermented	DESeq2
OTU80	Fungi	Ascomycota	Eurotiomycetes	Eurotiales	Aspergillaceae	?	9.84282	1.0416	0.772486	1.34837	0.177539	0.982548	Baseline	Fermented	Baseline vs Fermented	DESeq2
OTU301	Fungi	Ascomycota	Eurotiomycetes	Eurotiales	Aspergillaceae	Monascus	2.71172	-2.97795	2.13833	-1.39265	0.163725	0.982548	Baseline	Fermented	Baseline vs Fermented	DESeq2
OTU160	Fungi	Ascomycota	Saccharomycetes	Saccharomycetales	Metschnikowiaceae	Kodamaea	4.54305	3.60466	2.99143	1.205	0.228205	0.982548	Baseline	Fermented	Baseline vs Fermented	DESeq2
OTU295	Fungi	Ascomycota	Saccharomycetes	Saccharomycetales	Metschnikowiaceae	Clavispora	1.01012	-2.2002	1.77156	-1.24196	0.214252	0.982548	Baseline	Fermented	Baseline vs Fermented	DESeq2
OTU5	?	?	?	?	?	?	205.565	1.41811	1.01736	1.39391	0.163343	0.982548	Baseline	Fermented	Baseline vs Fermented	DESeq2
OTU173	Fungi	Basidiomycota	Agaricomycetes	Agaricales	?	?	1.6426	2.19236	1.69215	1.2956	0.195112	0.982548	Baseline	Fermented	Baseline vs Fermented	DESeq2
OTU134	Viridiplantae	Anthophyta	Eudicotyledonae	?	?	?	1.83037	1.73243	1.41547	1.22393	0.220978	0.982548	Baseline	Fermented	Baseline vs Fermented	DESeq2
OTU21	Fungi	Ascomycota	Sordariomycetes	?	?	?	27.3634	1.81243	1.21193	1.49549	0.134788	0.982548	Baseline	Fermented	Baseline vs Fermented	DESeq2
OTU20	Fungi	Ascomycota	Sordariomycetes	Sordariales	?	?	23.3333	1.38014	1.07667	1.28185	0.199895	0.982548	Baseline	Fermented	Baseline vs Fermented	DESeq2
OTU74	Fungi	Ascomycota	Sordariomycetes	Hypocreales	Hypocreales_fam_Incertae_sedis	Sarocladium	7.49229	1.34708	0.977925	1.37749	0.168362	0.982548	Baseline	Fermented	Baseline vs Fermented	DESeq2
OTU304	Fungi	Ascomycota	Sordariomycetes	Hypocreales	Hypocreaceae	Hypomyces	0.268163	-3.78824	3.07127	-1.23345	0.21741	0.982548	Baseline	Fermented	Baseline vs Fermented	DESeq2
OTU32	Fungi	Ascomycota	Sordariomycetes	Glomerellales	Plectosphaerellaceae	Plectosphaerella	8.96982	1.62414	1.11894	1.4515	0.146641	0.982548	Baseline	Fermented	Baseline vs Fermented	DESeq2
OTU12	Fungi	Ascomycota	Sordariomycetes	Hypocreales	?	?	39.6698	1.78505	1.18994	1.50012	0.133583	0.982548	Baseline	Fermented	Baseline vs Fermented	DESeq2
OTU34	Fungi	Ascomycota	Sordariomycetes	Hypocreales	Hypocreaceae	Trichoderma	18.2422	1.63504	1.06561	1.53438	0.124937	0.982548	Baseline	Fermented	Baseline vs Fermented	DESeq2
OTU300	Fungi	Ascomycota	Leotiomycetes	Helotiales	Helotiaceae	unidentified	0.206421	-2.34202	3.07709	-0.761116	0.446588	0.988516	Baseline	Fermented	Baseline vs Fermented	DESeq2
OTU242	Fungi	Ascomycota	Leotiomycetes	Helotiales	Helotiaceae	Meliniomyces	0.520362	0.207654	1.86991	0.11105	0.911577	0.988516	Baseline	Fermented	Baseline vs Fermented	DESeq2
OTU66	Fungi	Ascomycota	Leotiomycetes	Helotiales	Helotiaceae	?	3.85189	0.425604	1.29934	0.327553	0.74325	0.988516	Baseline	Fermented	Baseline vs Fermented	DESeq2
OTU136	Fungi	Ascomycota	Leotiomycetes	Helotiales	Helotiales_fam_Incertae_sedis	Cystodendron	1.30637	0.819059	1.60033	0.511807	0.608786	0.988516	Baseline	Fermented	Baseline vs Fermented	DESeq2
OTU228	Fungi	Ascomycota	Leotiomycetes	Helotiales	?	?	1.158	-1.60944	1.47917	-1.08807	0.276563	0.988516	Baseline	Fermented	Baseline vs Fermented	DESeq2
OTU210	Fungi	Ascomycota	Leotiomycetes	Helotiales	Helotiales_fam_Incertae_sedis	Cadophora	0.764447	-0.80909	2.50861	-0.322525	0.747055	0.988516	Baseline	Fermented	Baseline vs Fermented	DESeq2
OTU90	Fungi	Ascomycota	Leotiomycetes	Helotiales	Helotiales_fam_Incertae_sedis	Leohumicola	2.93163	-0.543425	1.22497	-0.443622	0.657316	0.988516	Baseline	Fermented	Baseline vs Fermented	DESeq2
OTU97	Fungi	Ascomycota	Leotiomycetes	Helotiales	Helotiales_fam_Incertae_sedis	?	2.32688	-0.190134	1.16163	-0.163678	0.869985	0.988516	Baseline	Fermented	Baseline vs Fermented	DESeq2
OTU27	Fungi	Ascomycota	Leotiomycetes	Helotiales	Hyaloscyphaceae	Cistella	13.0967	0.436577	1.12546	0.38791	0.698083	0.988516	Baseline	Fermented	Baseline vs Fermented	DESeq2
OTU316	Fungi	Ascomycota	Leotiomycetes	Helotiales	Helotiales_fam_Incertae_sedis	Leptodontidium	0.156172	-1.38819	3.08841	-0.449482	0.653084	0.988516	Baseline	Fermented	Baseline vs Fermented	DESeq2
OTU290	Fungi	Ascomycota	Xylonomycetes	GS34	unidentified	?	0.15806	-1.35259	3.08717	-0.438132	0.66129	0.988516	Baseline	Fermented	Baseline vs Fermented	DESeq2
OTU278	Fungi	Ascomycota	Leotiomycetes	?	?	?	0.251825	0.130289	3.06334	0.0425317	0.966075	0.988516	Baseline	Fermented	Baseline vs Fermented	DESeq2
OTU286	Fungi	Ascomycota	Leotiomycetes	unidentified	unidentified	unidentified	0.441464	-0.564925	2.94459	-0.191852	0.847858	0.988516	Baseline	Fermented	Baseline vs Fermented	DESeq2
OTU289	Fungi	Ascomycota	Lecanoromycetes	Caliciales	Physciaceae	?	0.538129	0.525223	2.78588	0.18853	0.850461	0.988516	Baseline	Fermented	Baseline vs Fermented	DESeq2
OTU302	Fungi	Ascomycota	Dothideomycetes	Botryosphaeriales	Phyllostictaceae	?	0.107226	-0.43432	3.07743	-0.14113	0.887767	0.988516	Baseline	Fermented	Baseline vs Fermented	DESeq2
OTU44	Fungi	Ascomycota	Dothideomycetes	Dothideales	Aureobasidiaceae	Aureobasidium	9.06214	1.49524	1.28364	1.16485	0.244081	0.988516	Baseline	Fermented	Baseline vs Fermented	DESeq2
OTU70	Fungi	Ascomycota	unidentified	unidentified	unidentified	unidentified	19.0158	0.728278	0.643577	1.13161	0.257798	0.988516	Baseline	Fermented	Baseline vs Fermented	DESeq2
OTU142		?	?	?	?	?	4.629	0.94757	1.08173	0.875973	0.381045	0.988516	Baseline	Fermented	Baseline vs Fermented	DESeq2
OTU158	Fungi	Ascomycota	Dothideomycetes	Pleosporales	Pleosporaceae	unidentified	0.57488	-0.866026	2.08397	-0.415565	0.677728	0.988516	Baseline	Fermented	Baseline vs Fermented	DESeq2
OTU116	Fungi	Ascomycota	Dothideomycetes	Pleosporales	Pleosporaceae	Curvularia	1.94567	0.890885	0.969516	0.918896	0.35815	0.988516	Baseline	Fermented	Baseline vs Fermented	DESeq2
OTU265	Fungi	Ascomycota	Dothideomycetes	Pleosporales	Pleosporaceae	?	2.11957	1.15455	2.13962	0.539606	0.589469	0.988516	Baseline	Fermented	Baseline vs Fermented	DESeq2
OTU175	Fungi	Ascomycota	Dothideomycetes	Pleosporales	Didymellaceae	Didymella	1.16822	1.12178	1.61818	0.693238	0.48816	0.988516	Baseline	Fermented	Baseline vs Fermented	DESeq2
OTU120	Fungi	Ascomycota	Dothideomycetes	Pleosporales	Phaeosphaeriaceae	unidentified	3.95502	0.0353671	0.913925	0.0386981	0.969131	0.988516	Baseline	Fermented	Baseline vs Fermented	DESeq2
OTU159	Fungi	Ascomycota	Dothideomycetes	Pleosporales	Phaeosphaeriaceae	Ophiosphaerella	0.867247	1.27502	2.09404	0.608879	0.542605	0.988516	Baseline	Fermented	Baseline vs Fermented	DESeq2
OTU231	Fungi	Ascomycota	Dothideomycetes	Pleosporales	Melanommataceae	unidentified	0.368137	-0.595198	3.06713	-0.194057	0.846132	0.988516	Baseline	Fermented	Baseline vs Fermented	DESeq2
OTU129	Fungi	Ascomycota	Sordariomycetes	Sordariales	Chaetomiaceae	Trichocladium	1.93409	-0.55365	1.49235	-0.370992	0.710643	0.988516	Baseline	Fermented	Baseline vs Fermented	DESeq2
OTU48	Fungi	Ascomycota	Dothideomycetes	Pleosporales	Lentitheciaceae	Darksidea	6.80391	1.25703	1.2473	1.00779	0.313553	0.988516	Baseline	Fermented	Baseline vs Fermented	DESeq2
OTU205	Fungi	Ascomycota	Dothideomycetes	Pleosporales	Trematosphaeriaceae	Trematosphaeria	0.538705	-1.34226	2.13033	-0.630069	0.528649	0.988516	Baseline	Fermented	Baseline vs Fermented	DESeq2
OTU292	Fungi	Ascomycota	Dothideomycetes	Pleosporales	Trematosphaeriaceae	?	0.20138	-0.60019	3.07775	-0.195009	0.845386	0.988516	Baseline	Fermented	Baseline vs Fermented	DESeq2
OTU100	Fungi	Ascomycota	Dothideomycetes	Pleosporales	Thyridariaceae	Roussoella	1.5447	0.139062	1.31077	0.106092	0.915509	0.988516	Baseline	Fermented	Baseline vs Fermented	DESeq2
OTU45	Fungi	Ascomycota	Dothideomycetes	Pleosporales	?	?	18.8121	0.701829	0.825491	0.850195	0.395217	0.988516	Baseline	Fermented	Baseline vs Fermented	DESeq2
OTU144	Fungi	Ascomycota	Dothideomycetes	Pleosporales	Lophiostomataceae	Lophiostoma	1.13604	1.74459	1.72959	1.00867	0.313131	0.988516	Baseline	Fermented	Baseline vs Fermented	DESeq2
OTU259	Fungi	Ascomycota	Dothideomycetes	Pleosporales	Lophiostomataceae	?	0.281584	-2.12275	3.06658	-0.69222	0.488799	0.988516	Baseline	Fermented	Baseline vs Fermented	DESeq2
OTU264	Fungi	Ascomycota	Dothideomycetes	Pleosporales	Sporormiaceae	Preussia	0.271839	-1.27159	3.06844	-0.414408	0.678575	0.988516	Baseline	Fermented	Baseline vs Fermented	DESeq2
OTU110	Fungi	Ascomycota	Dothideomycetes	Mytilinidales	Gloniaceae	Cenococcum	1.22397	0.832067	1.57722	0.527552	0.59781	0.988516	Baseline	Fermented	Baseline vs Fermented	DESeq2
OTU93	Fungi	Ascomycota	Dothideomycetes	Capnodiales	Cladosporiaceae	Cladosporium	1.61209	1.54857	1.37287	1.12798	0.259327	0.988516	Baseline	Fermented	Baseline vs Fermented	DESeq2
OTU162	Fungi	Ascomycota	Dothideomycetes	Capnodiales	Cladosporiaceae	Toxicocladosporium	0.971717	-0.226629	1.54703	-0.146492	0.883533	0.988516	Baseline	Fermented	Baseline vs Fermented	DESeq2
OTU151	Fungi	Ascomycota	Dothideomycetes	Capnodiales	unidentified	unidentified	0.591657	-0.440501	2.09224	-0.210541	0.833246	0.988516	Baseline	Fermented	Baseline vs Fermented	DESeq2
OTU102	Fungi	Ascomycota	Dothideomycetes	Dothideales	Dothideales_fam_Incertae_sedis	Hortaea	3.64807	-0.0847148	1.29346	-0.065495	0.94778	0.988516	Baseline	Fermented	Baseline vs Fermented	DESeq2
OTU208	Fungi	Ascomycota	Pezizomycetes	Pezizales	Pyronemataceae	Tarzetta	1.2296	0.880312	2.54393	0.346044	0.72931	0.988516	Baseline	Fermented	Baseline vs Fermented	DESeq2
OTU146	Fungi	Ascomycota	Pezizomycetes	Pezizales	Pyronemataceae	unidentified	1.21591	0.0597727	1.37299	0.0435348	0.965275	0.988516	Baseline	Fermented	Baseline vs Fermented	DESeq2
OTU322	Fungi	Ascomycota	Pezizomycetes	Pezizales	Pyronemataceae	Pseudaleuria	0.131629	-0.439123	3.07661	-0.142729	0.886504	0.988516	Baseline	Fermented	Baseline vs Fermented	DESeq2
OTU288	Fungi	Ascomycota	Eurotiomycetes	Onygenales	unidentified	?	0.609859	1.26388	2.69091	0.469683	0.638581	0.988516	Baseline	Fermented	Baseline vs Fermented	DESeq2
OTU118	Fungi	Ascomycota	Eurotiomycetes	Eurotiales	Trichocomaceae	Thermomyces	2.41749	-0.746312	1.19471	-0.624682	0.53218	0.988516	Baseline	Fermented	Baseline vs Fermented	DESeq2
OTU17	Fungi	Ascomycota	Eurotiomycetes	Eurotiales	Aspergillaceae	Aspergillus	107.993	0.266071	0.58985	0.451082	0.65193	0.988516	Baseline	Fermented	Baseline vs Fermented	DESeq2
OTU317	Fungi	Ascomycota	Eurotiomycetes	Eurotiales	Thermoascaceae	Thermoascus	1.24511	-1.59326	2.48836	-0.640285	0.521988	0.988516	Baseline	Fermented	Baseline vs Fermented	DESeq2
OTU185	Fungi	Ascomycota	Eurotiomycetes	Eurotiales	Thermoascaceae	Byssochlamys	0.599411	1.36149	3.01055	0.452239	0.651097	0.988516	Baseline	Fermented	Baseline vs Fermented	DESeq2
OTU2	Fungi	Ascomycota	Saccharomycetes	Saccharomycetales	Saccharomycetales_fam_Incertae_sedis	Candida	1720.09	0.657998	0.804815	0.817577	0.413599	0.988516	Baseline	Fermented	Baseline vs Fermented	DESeq2
OTU311	Fungi	Ascomycota	Saccharomycetes	Saccharomycetales	Saccharomycetales_fam_Incertae_sedis	?	0.0860293	-0.57909	3.08246	-0.187866	0.850981	0.988516	Baseline	Fermented	Baseline vs Fermented	DESeq2
OTU65	Fungi	Ascomycota	Saccharomycetes	Saccharomycetales	Debaryomycetaceae	Meyerozyma	15.6807	-0.260626	0.906628	-0.287468	0.773754	0.988516	Baseline	Fermented	Baseline vs Fermented	DESeq2
OTU115	Fungi	Ascomycota	Saccharomycetes	Saccharomycetales	Debaryomycetaceae	Millerozyma	4.62283	0.226018	0.903079	0.250275	0.802375	0.988516	Baseline	Fermented	Baseline vs Fermented	DESeq2
OTU327	Fungi	Basidiomycota	Exobasidiomycetes	Microstromatales	?	?	0.0548561	-0.806532	3.08764	-0.261213	0.793928	0.988516	Baseline	Fermented	Baseline vs Fermented	DESeq2
OTU128	Fungi	Ascomycota	Orbiliomycetes	Orbiliales	Orbiliaceae	?	1.1974	1.51977	2.06633	0.735494	0.462038	0.988516	Baseline	Fermented	Baseline vs Fermented	DESeq2
OTU184	Fungi	Ascomycota	Saccharomycetes	Saccharomycetales	Trichomonascaceae	Wickerhamiella	0.819059	-1.64953	1.62123	-1.01745	0.308937	0.988516	Baseline	Fermented	Baseline vs Fermented	DESeq2
OTU38	Fungi	unidentified	unidentified	unidentified	unidentified	?	9.36305	3.0136	2.95572	1.01958	0.307927	0.988516	Baseline	Fermented	Baseline vs Fermented	DESeq2
OTU274	Fungi	Basidiomycota	Tremellomycetes	Tremellales	Bulleraceae	Bullera	0.264897	-2.59045	3.05482	-0.847987	0.396445	0.988516	Baseline	Fermented	Baseline vs Fermented	DESeq2
OTU213	Fungi	Basidiomycota	Tremellomycetes	Tremellales	Bulleribasidiaceae	Hannaella	0.617337	0.40278	1.65437	0.243464	0.807646	0.988516	Baseline	Fermented	Baseline vs Fermented	DESeq2
OTU206	Fungi	Basidiomycota	Tremellomycetes	Tremellales	?	?	0.770757	-0.179699	2.33723	-0.0768856	0.938715	0.988516	Baseline	Fermented	Baseline vs Fermented	DESeq2
OTU319	Fungi	Basidiomycota	Tremellomycetes	Tremellales	Tremellaceae	Cryptococcus	0.223873	-2.76204	3.07497	-0.898233	0.369061	0.988516	Baseline	Fermented	Baseline vs Fermented	DESeq2
OTU33	Fungi	Basidiomycota	Tremellomycetes	Trichosporonales	Trichosporonaceae	Trichosporon	16.4411	0.509197	0.8892	0.572646	0.566884	0.988516	Baseline	Fermented	Baseline vs Fermented	DESeq2
OTU275	Fungi	Basidiomycota	Agaricomycetes	Agaricales	Clavariaceae	Clavaria	0.216675	-1.57203	3.07372	-0.511444	0.60904	0.988516	Baseline	Fermented	Baseline vs Fermented	DESeq2
OTU282	Fungi	Basidiomycota	Cystobasidiomycetes	Cystobasidiales	Cystobasidiaceae	Occultifur	0.203958	-0.0514844	3.04273	-0.0169205	0.9865	0.988516	Baseline	Fermented	Baseline vs Fermented	DESeq2
OTU182	Fungi	Basidiomycota	Tremellomycetes	Cystofilobasidiales	Mrakiaceae	Tausonia	0.540095	-0.526192	2.09361	-0.251332	0.801557	0.988516	Baseline	Fermented	Baseline vs Fermented	DESeq2
OTU225	Fungi	Basidiomycota	Tremellomycetes	Cystofilobasidiales	Mrakiaceae	Mrakia	0.792832	0.529587	1.49603	0.353995	0.723343	0.988516	Baseline	Fermented	Baseline vs Fermented	DESeq2
OTU196	Fungi	Basidiomycota	Malasseziomycetes	Malasseziales	?	?	0.852659	0.837104	1.95857	0.427407	0.669083	0.988516	Baseline	Fermented	Baseline vs Fermented	DESeq2
OTU256	Fungi	Basidiomycota	Malasseziomycetes	Malasseziales	Malasseziaceae	Malassezia	0.156047	-0.275681	3.05052	-0.0903717	0.927992	0.988516	Baseline	Fermented	Baseline vs Fermented	DESeq2
OTU326	Fungi	Basidiomycota	Tremellomycetes	Filobasidiales	Piskurozymaceae	Solicoccozyma	0.197666	-1.50835	3.0903	-0.488092	0.625484	0.988516	Baseline	Fermented	Baseline vs Fermented	DESeq2
OTU76	Fungi	Basidiomycota	Exobasidiomycetes	Tilletiales	Tilletiaceae	Tilletia	6.37668	0.769248	1.08186	0.711044	0.477057	0.988516	Baseline	Fermented	Baseline vs Fermented	DESeq2
OTU332	Fungi	Basidiomycota	Agaricomycetes	?	?	?	0.107345	-1.45958	3.0812	-0.473706	0.63571	0.988516	Baseline	Fermented	Baseline vs Fermented	DESeq2
OTU307	Fungi	Basidiomycota	Agaricomycetes	Agaricales	Pterulaceae	unidentified	0.0869801	-1.3293	3.06833	-0.433233	0.664845	0.988516	Baseline	Fermented	Baseline vs Fermented	DESeq2
OTU78	Fungi	Basidiomycota	Tremellomycetes	unidentified	unidentified	unidentified	3.06631	-0.145348	1.30186	-0.111647	0.911103	0.988516	Baseline	Fermented	Baseline vs Fermented	DESeq2
OTU139	Fungi	Basidiomycota	Agaricomycetes	Polyporales	Polyporaceae	Earliella	0.756925	1.21923	1.72666	0.706116	0.480116	0.988516	Baseline	Fermented	Baseline vs Fermented	DESeq2
OTU54	Fungi	Basidiomycota	Agaricomycetes	unidentified	?	?	4.41167	0.237047	1.17638	0.201506	0.840303	0.988516	Baseline	Fermented	Baseline vs Fermented	DESeq2
OTU310	Fungi	Basidiomycota	Agaricomycetes	Polyporales	unidentified	unidentified	0.0823901	-0.532604	3.07402	-0.173259	0.862447	0.988516	Baseline	Fermented	Baseline vs Fermented	DESeq2
OTU202	Fungi	Basidiomycota	Agaricomycetes	unidentified	unidentified	unidentified	0.708948	1.09237	1.70375	0.64116	0.521419	0.988516	Baseline	Fermented	Baseline vs Fermented	DESeq2
OTU40	Fungi	Basidiomycota	?	?	?	?	13.1724	0.634663	0.963774	0.658518	0.510205	0.988516	Baseline	Fermented	Baseline vs Fermented	DESeq2
OTU269	Fungi	Basidiomycota	Agaricomycetes	Corticiales	Corticiaceae	Corticium	0.195132	0.481385	3.05326	0.157663	0.874723	0.988516	Baseline	Fermented	Baseline vs Fermented	DESeq2
OTU141	Fungi	Basidiomycota	Agaricomycetes	Russulales	unidentified	unidentified	3.11502	0.732447	1.58001	0.463571	0.642955	0.988516	Baseline	Fermented	Baseline vs Fermented	DESeq2
OTU201	Fungi	Basidiomycota	Agaricomycetes	Auriculariales	unidentified	unidentified	0.802481	-1.56319	3.01378	-0.518682	0.603983	0.988516	Baseline	Fermented	Baseline vs Fermented	DESeq2
OTU255	Fungi	Basidiomycota	Ustilaginomycetes	Ustilaginales	Ustilaginaceae	unidentified	0.375675	-0.534766	2.6986	-0.198164	0.842916	0.988516	Baseline	Fermented	Baseline vs Fermented	DESeq2
OTU280	Fungi	Basidiomycota	Agaricomycetes	Sebacinales	unidentified	unidentified	0.665333	0.798779	3.0512	0.261791	0.793482	0.988516	Baseline	Fermented	Baseline vs Fermented	DESeq2
OTU272	Fungi	Ascomycota	Eurotiomycetes	Chaetothyriales	Herpotrichiellaceae	unidentified	0.284913	-1.35719	3.06545	-0.442737	0.657956	0.988516	Baseline	Fermented	Baseline vs Fermented	DESeq2
OTU297	Fungi	Ascomycota	Eurotiomycetes	Chaetothyriales	Trichomeriaceae	Bradymyces	0.39907	-0.673894	3.06876	-0.219598	0.826184	0.988516	Baseline	Fermented	Baseline vs Fermented	DESeq2
OTU126	Fungi	Ascomycota	Eurotiomycetes	Chaetothyriales	Herpotrichiellaceae	?	0.834151	1.15531	1.92553	0.599996	0.548509	0.988516	Baseline	Fermented	Baseline vs Fermented	DESeq2
OTU99	Fungi	Ascomycota	Eurotiomycetes	Chaetothyriales	Herpotrichiellaceae	Cladophialophora	2.51069	-0.0296265	1.25145	-0.0236737	0.981113	0.988516	Baseline	Fermented	Baseline vs Fermented	DESeq2
OTU164	Fungi	Ascomycota	Eurotiomycetes	Chaetothyriales	Herpotrichiellaceae	Exophiala	2.19911	-2.07209	1.89906	-1.09111	0.275223	0.988516	Baseline	Fermented	Baseline vs Fermented	DESeq2
OTU153	Fungi	Ascomycota	Sordariomycetes	Branch06	unidentified	unidentified	0.820845	0.843898	1.89628	0.445029	0.656299	0.988516	Baseline	Fermented	Baseline vs Fermented	DESeq2
OTU224	Fungi	Ascomycota	Sordariomycetes	Coniochaetales	Coniochaetaceae	Coniochaeta	0.668369	0.907368	2.03461	0.445967	0.655621	0.988516	Baseline	Fermented	Baseline vs Fermented	DESeq2
OTU211	Fungi	Ascomycota	Sordariomycetes	Glomerellales	Glomerellaceae	Colletotrichum	3.10797	2.81876	2.98601	0.943987	0.345176	0.988516	Baseline	Fermented	Baseline vs Fermented	DESeq2
OTU189	Fungi	Ascomycota	Sordariomycetes	Microascales	Ceratocystidaceae	Thielaviopsis	0.642155	-0.750421	1.7247	-0.435102	0.663489	0.988516	Baseline	Fermented	Baseline vs Fermented	DESeq2
OTU216	Fungi	Ascomycota	Sordariomycetes	Xylariales	Xylariaceae	unidentified	1.03791	-0.82744	1.93772	-0.427016	0.669367	0.988516	Baseline	Fermented	Baseline vs Fermented	DESeq2
OTU281	Fungi	Ascomycota	Sordariomycetes	Xylariales	Xylariales_fam_Incertae_sedis	Hansfordia	0.223619	-0.772514	3.0369	-0.254376	0.799205	0.988516	Baseline	Fermented	Baseline vs Fermented	DESeq2
OTU149	Fungi	Ascomycota	Sordariomycetes	Xylariales	unidentified	unidentified	1.0924	-0.690703	1.6222	-0.425782	0.670267	0.988516	Baseline	Fermented	Baseline vs Fermented	DESeq2
OTU169	Fungi	Ascomycota	Sordariomycetes	Chaetosphaeriales	Chaetosphaeriaceae	unidentified	1.39938	0.415538	1.42125	0.292375	0.77	0.988516	Baseline	Fermented	Baseline vs Fermented	DESeq2
OTU117	Fungi	Ascomycota	Sordariomycetes	Magnaporthales	Magnaporthaceae	Slopeiomyces	1.72775	0.355408	1.37487	0.258503	0.796018	0.988516	Baseline	Fermented	Baseline vs Fermented	DESeq2
OTU171	Fungi	unidentified	unidentified	unidentified	unidentified	unidentified	3.1415	0.632852	1.03446	0.611768	0.540691	0.988516	Baseline	Fermented	Baseline vs Fermented	DESeq2
OTU229	Fungi	Ascomycota	Sordariomycetes	Sordariales	Lasiosphaeriaceae	Podospora	0.437156	-0.799288	1.96266	-0.407248	0.683826	0.988516	Baseline	Fermented	Baseline vs Fermented	DESeq2
OTU43	Fungi	Ascomycota	Sordariomycetes	Sordariales	Lasiosphaeriaceae	Cercophora	7.78991	0.314227	1.09216	0.287711	0.773568	0.988516	Baseline	Fermented	Baseline vs Fermented	DESeq2
OTU59	Fungi	Ascomycota	Sordariomycetes	Sordariales	Lasiosphaeriaceae	unidentified	11.6765	0.968952	1.00314	0.965915	0.334087	0.988516	Baseline	Fermented	Baseline vs Fermented	DESeq2
OTU77	Fungi	Ascomycota	Sordariomycetes	Hypocreales	Hypocreales_fam_Incertae_sedis	unidentified	1.5501	1.30091	1.60406	0.811014	0.417358	0.988516	Baseline	Fermented	Baseline vs Fermented	DESeq2
OTU299	Fungi	Ascomycota	Archaeorhizomycetes	?	?	?	0.136864	-1.48499	3.09202	-0.480266	0.631038	0.988516	Baseline	Fermented	Baseline vs Fermented	DESeq2
OTU207	Fungi	Ascomycota	Sordariomycetes	Hypocreales	Bionectriaceae	?	0.517254	-0.0399012	2.49271	-0.0160071	0.987229	0.988516	Baseline	Fermented	Baseline vs Fermented	DESeq2
OTU174	Fungi	Ascomycota	Sordariomycetes	Hypocreales	Stachybotryaceae	Stachybotrys	1.24653	0.863438	1.48485	0.581497	0.560906	0.988516	Baseline	Fermented	Baseline vs Fermented	DESeq2
OTU193	Fungi	Ascomycota	Sordariomycetes	Hypocreales	Stachybotryaceae	Achroiostachys	0.587946	0.0401117	2.15616	0.0186033	0.985158	0.988516	Baseline	Fermented	Baseline vs Fermented	DESeq2
OTU42	Fungi	Ascomycota	Sordariomycetes	Hypocreales	Nectriaceae	Volutella	10.1278	-0.470386	0.695751	-0.676084	0.498987	0.988516	Baseline	Fermented	Baseline vs Fermented	DESeq2
OTU68	Fungi	Ascomycota	Sordariomycetes	Hypocreales	Nectriaceae	Mariannaea	4.22273	0.578111	1.22386	0.472369	0.636664	0.988516	Baseline	Fermented	Baseline vs Fermented	DESeq2
OTU13	Fungi	Ascomycota	Sordariomycetes	Hypocreales	Nectriaceae	Fusarium	100.014	0.606486	0.805432	0.752995	0.451453	0.988516	Baseline	Fermented	Baseline vs Fermented	DESeq2
OTU157	Fungi	Ascomycota	Sordariomycetes	Hypocreales	Nectriaceae	Gibberella	1.12464	1.87874	2.04805	0.917333	0.358968	0.988516	Baseline	Fermented	Baseline vs Fermented	DESeq2
OTU227	Fungi	Ascomycota	Sordariomycetes	Hypocreales	Nectriaceae	Ilyonectria	0.380636	-0.567543	3.06659	-0.185073	0.853172	0.988516	Baseline	Fermented	Baseline vs Fermented	DESeq2
OTU124	Fungi	Ascomycota	Sordariomycetes	Hypocreales	Hypocreales_fam_Incertae_sedis	?	1.62803	0.601199	1.21142	0.496277	0.619699	0.988516	Baseline	Fermented	Baseline vs Fermented	DESeq2
OTU79	Fungi	Ascomycota	Sordariomycetes	unidentified	unidentified	unidentified	6.45752	0.329032	0.940441	0.34987	0.726436	0.988516	Baseline	Fermented	Baseline vs Fermented	DESeq2
OTU220	Fungi	Ascomycota	Sordariomycetes	Glomerellales	Plectosphaerellaceae	Verticillium	0.400846	-0.0441253	3.0657	-0.0143932	0.988516	0.988516	Baseline	Fermented	Baseline vs Fermented	DESeq2
OTU95	Fungi	Ascomycota	Sordariomycetes	Hypocreales	Hypocreaceae	?	1.36334	1.0675	1.47236	0.725025	0.468436	0.988516	Baseline	Fermented	Baseline vs Fermented	DESeq2
OTU82	Fungi	Ascomycota	Sordariomycetes	Hypocreales	Ophiocordycipitaceae	Tolypocladium	2.99493	0.0666671	1.09022	0.06115	0.95124	0.988516	Baseline	Fermented	Baseline vs Fermented	DESeq2
OTU285	Fungi	Ascomycota	Sordariomycetes	Hypocreales	Clavicipitaceae	Pochonia	0.159596	-0.384017	3.07371	-0.124936	0.900574	0.988516	Baseline	Fermented	Baseline vs Fermented	DESeq2
OTU245	Fungi	Ascomycota	Sordariomycetes	Hypocreales	Nectriaceae	unidentified	0.361002	-1.11362	3.06036	-0.363886	0.715943	0.988516	Baseline	Fermented	Baseline vs Fermented	DESeq2
OTU107	Fungi	Ascomycota	Leotiomycetes	Helotiales	unidentified	unidentified	3.25587	-0.332929	1.07979	-0.308328	0.757833	0.988516	Baseline	Fermented	Baseline vs Fermented	DESeq2
OTU180	Fungi	Ascomycota	Geoglossomycetes	?	?	?	0.65817	0.110961	1.60057	0.069326	0.94473	0.988516	Baseline	Fermented	Baseline vs Fermented	DESeq2
OTU188	Fungi	Ascomycota	Leotiomycetes	Helotiales	Hyaloscyphaceae	Pezizella	1.62678	0.721822	2.2097	0.326661	0.743924	0.988516	Baseline	Fermented	Baseline vs Fermented	DESeq2

## Sheet: Sheet3
KO	1M.1.1	1M.1.2	1M.1.3	1M.2.1	1M.2.2	1M.2.3	6M.1.1	6M.1.2	6M.1.3	6M.2.1	6M.2.2	6M.2.3	baseMean	log2FC	lfcSE	stat	pvalue	padj	Baseline	Fermented	comparison	method	Pathways
Aldosterone-regulated sodium reabsorption	42	44	10	381	89	66	5	5	4	4	54	14	50.4383	-2.57262	0.658756	-3.90526	9.41225e-05	0.00203449	Baseline	Fermented	Baseline vs Fermented	DESeq2	Aldosterone-regulated sodium reabsorption
Butanoate metabolism	1.07448e+06	1.17372e+06	1.04321e+06	1.3368e+06	1.38836e+06	1.4889e+06	939681	905194	953394	742499	1.32779e+06	618831	1.04894e+06	-0.0602858	0.0143226	-4.20914	2.56344e-05	0.00203449	Baseline	Fermented	Baseline vs Fermented	DESeq2	Butanoate metabolism
Endocrine and other factor-regulated calcium reabsorption	42	44	10	381	89	66	5	5	4	4	54	14	50.4383	-2.57262	0.658756	-3.90526	9.41225e-05	0.00203449	Baseline	Fermented	Baseline vs Fermented	DESeq2	Endocrine and other factor-regulated calcium reabsorption
Gastric acid secretion	42	44	10	381	89	66	5	5	4	4	54	14	50.4383	-2.57262	0.658756	-3.90526	9.41225e-05	0.00203449	Baseline	Fermented	Baseline vs Fermented	DESeq2	Gastric acid secretion
Lipid metabolism	155733	175165	155375	195722	205393	223175	134396	119693	127067	105919	198433	94964.2	152273	-0.117293	0.0290747	-4.0342	5.47896e-05	0.00203449	Baseline	Fermented	Baseline vs Fermented	DESeq2	Lipid metabolism
Pancreatic secretion	42	44	10	381	89	66	5	5	4	4	54	14	50.4383	-2.57262	0.658756	-3.90526	9.41225e-05	0.00203449	Baseline	Fermented	Baseline vs Fermented	DESeq2	Pancreatic secretion
Pentose and glucuronate interconversions	506123	547528	439738	579588	595208	683857	465613	467165	471059	381661	738573	353940	508572	0.170116	0.0423045	4.02123	5.78959e-05	0.00203449	Baseline	Fermented	Baseline vs Fermented	DESeq2	Pentose and glucuronate interconversions
Phosphatidylinositol signaling system	164196	174517	152122	197374	204015	221520	156124	148996	155035	122025	216502	101602	163769	0.0847905	0.0200449	4.23003	2.33662e-05	0.00203449	Baseline	Fermented	Baseline vs Fermented	DESeq2	Phosphatidylinositol signaling system
Restriction enzyme	201831	220414	204591	209557	244367	257692	189451	195611	203953	159768	282178	139704	206049	0.196313	0.0491851	3.9913	6.57112e-05	0.00203449	Baseline	Fermented	Baseline vs Fermented	DESeq2	Restriction enzyme
Salivary secretion	42	44	10	381	89	66	5	5	4	4	54	14	50.4383	-2.57262	0.658756	-3.90526	9.41225e-05	0.00203449	Baseline	Fermented	Baseline vs Fermented	DESeq2	Salivary secretion
Steroid biosynthesis	5789.75	8365.33	4173.75	5077.67	5109.67	4844.66	10489.5	7971	7061	5945	20481.1	12200.3	8447.33	1.30431	0.320104	4.07465	4.60841e-05	0.00203449	Baseline	Fermented	Baseline vs Fermented	DESeq2	Steroid biosynthesis
Tropane, piperidine and pyridine alkaloid biosynthesis	150746	152112	134038	171492	175208	180494	142463	135222	140309	104534	202084	89112.1	144781	0.133667	0.0331904	4.02729	5.6424e-05	0.00203449	Baseline	Fermented	Baseline vs Fermented	DESeq2	Tropane, piperidine and pyridine alkaloid biosynthesis
Vitamin B6 metabolism	265193	286876	265619	334637	341164	366911	237398	216893	231378	181768	330999	152366	259052	-0.0731947	0.0181639	-4.02967	5.58559e-05	0.00203449	Baseline	Fermented	Baseline vs Fermented	DESeq2	Vitamin B6 metabolism
Glycerophospholipid metabolism	853271	887113	808212	932856	976969	1.06898e+06	763989	754773	775814	609681	1.11517e+06	507013	819125	0.0942189	0.026126	3.60632	0.000310568	0.00581797	Baseline	Fermented	Baseline vs Fermented	DESeq2	Glycerophospholipid metabolism
Type II diabetes mellitus	72095.6	76518.3	71608.2	90483.6	95515.2	103308	61719.3	56602.3	61093.3	49359.7	93375.7	42233.2	70315.1	-0.0950017	0.0262497	-3.61915	0.000295568	0.00581797	Baseline	Fermented	Baseline vs Fermented	DESeq2	Type II diabetes mellitus
Oxidative phosphorylation	1.54169e+06	1.72425e+06	1.55915e+06	2.12395e+06	2.12439e+06	2.21102e+06	1.45894e+06	1.24522e+06	1.31892e+06	1.01741e+06	1.92343e+06	920647	1.54094e+06	-0.123478	0.0349802	-3.52994	0.000415653	0.00729991	Baseline	Fermented	Baseline vs Fermented	DESeq2	Oxidative phosphorylation
Ascorbate and aldarate metabolism	262625	275191	234061	288634	298325	337858	233222	238272	242472	192752	350434	157642	253541	0.122782	0.0356405	3.44502	0.000571007	0.00943841	Baseline	Fermented	Baseline vs Fermented	DESeq2	Ascorbate and aldarate metabolism
Fatty acid elongation in mitochondria	100	76	46	176.67	363.67	300.16	31	4	11	15	129	55.33	93.6754	-1.84579	0.552247	-3.34233	0.00083079	0.0122869	Baseline	Fermented	Baseline vs Fermented	DESeq2	Fatty acid elongation in mitochondria
Starch and sucrose metabolism	854640	923167	854744	867581	919017	1.0049e+06	775797	767911	798312	622584	1.25994e+06	602872	842038	0.209602	0.0625521	3.35084	0.000805681	0.0122869	Baseline	Fermented	Baseline vs Fermented	DESeq2	Starch and sucrose metabolism
Bile secretion	48.75	51.5	13.25	421.5	106.25	71.75	7.75	5.5	18	18.75	59.25	16.25	60.0906	-1.96108	0.593449	-3.30456	0.000951266	0.0133653	Baseline	Fermented	Baseline vs Fermented	DESeq2	Bile secretion
Toluene degradation	193538	201108	180040	254703	259416	262105	166396	151320	165265	121505	213546	91457.9	180905	-0.18343	0.055943	-3.27887	0.00104223	0.013946	Baseline	Fermented	Baseline vs Fermented	DESeq2	Toluene degradation
Aminobenzoate degradation	184349	218312	176836	210013	231939	233755	172771	182816	191411	139255	242366	130825	189867	0.153421	0.0504216	3.04276	0.00234422	0.029942	Baseline	Fermented	Baseline vs Fermented	DESeq2	Aminobenzoate degradation
Flavone and flavonol biosynthesis	3478.85	4909.12	1317.87	2198.06	1881.51	1972.4	2993.42	3213	3207.96	4039.8	19355.7	11147.2	5268.87	1.61472	0.553377	2.91794	0.00352356	0.041255	Baseline	Fermented	Baseline vs Fermented	DESeq2	Flavone and flavonol biosynthesis
N-Glycan biosynthesis	10149.3	11197	14136.9	18631.6	23324.8	16733.9	8391.06	7424	9123.94	3650.03	11321.8	5367.02	10837.7	-0.66631	0.228147	-2.92053	0.0034944	0.041255	Baseline	Fermented	Baseline vs Fermented	DESeq2	N-Glycan biosynthesis
Epithelial cell signaling in Helicobacter pylori infection	72493.7	72922.8	66298.2	63708.7	66744.1	77438.3	68922.4	76966.2	78209	58205.3	76275.7	33472.7	67195.7	0.280221	0.0965263	2.90306	0.00369537	0.0415359	Baseline	Fermented	Baseline vs Fermented	DESeq2	Epithelial cell signaling in Helicobacter pylori infection
Vasopressin-regulated water reabsorption	3	21	10.5	4	41.5	36.5	1	0.5	1	0	3	12.5	9.90033	-2.47783	0.886276	-2.79577	0.00517755	0.0559574	Baseline	Fermented	Baseline vs Fermented	DESeq2	Vasopressin-regulated water reabsorption
Novobiocin biosynthesis	174502	191865	180243	203333	212768	218585	169119	158745	166502	122960	224353	108254	173712	0.0695738	0.0250548	2.77687	0.00548853	0.0571214	Baseline	Fermented	Baseline vs Fermented	DESeq2	Novobiocin biosynthesis
Naphthalene degradation	163688	179118	141108	187154	202080	230114	170197	193450	194883	146978	192142	96781.9	172609	0.253923	0.0938851	2.70461	0.00683838	0.068628	Baseline	Fermented	Baseline vs Fermented	DESeq2	Naphthalene degradation
Cysteine and methionine metabolism	1.16866e+06	1.25838e+06	1.18197e+06	1.29987e+06	1.38082e+06	1.50044e+06	1.07594e+06	1.05372e+06	1.09571e+06	829656	1.46844e+06	683775	1.13959e+06	0.0561873	0.021823	2.57468	0.0100333	0.0972189	Baseline	Fermented	Baseline vs Fermented	DESeq2	Cysteine and methionine metabolism
Carbohydrate metabolism	156794	164786	160161	110692	126089	139153	127218	141339	145773	102777	180882	80301	135463	0.247068	0.0974128	2.5363	0.011203	0.104935	Baseline	Fermented	Baseline vs Fermented	DESeq2	Carbohydrate metabolism
Glutathione metabolism	504497	552962	434360	730298	678706	763846	453402	383232	402173	346343	664051	311024	498874	-0.114497	0.0471228	-2.42976	0.0151087	0.128829	Baseline	Fermented	Baseline vs Fermented	DESeq2	Glutathione metabolism
Selenocompound metabolism	524828	561361	528734	554149	596106	642446	463984	467497	483993	367100	683729	319130	505411	0.0901038	0.037091	2.42927	0.0151294	0.128829	Baseline	Fermented	Baseline vs Fermented	DESeq2	Selenocompound metabolism
Transporters	8.83543e+06	9.5873e+06	8.51237e+06	9.44554e+06	9.70518e+06	1.10016e+07	7.6152e+06	7.82023e+06	8.06885e+06	6.31662e+06	1.13689e+07	5.37295e+06	8.46131e+06	0.0908684	0.0373545	2.4326	0.014991	0.128829	Baseline	Fermented	Baseline vs Fermented	DESeq2	Transporters
Bacterial toxins	230531	216208	205360	174297	200126	255803	275145	364413	360324	242679	195351	86265.4	237268	0.597072	0.248441	2.40327	0.016249	0.134293	Baseline	Fermented	Baseline vs Fermented	DESeq2	Bacterial toxins
Shigellosis	27	21	18	72	64	77	17	7	13	18	1	1	24.7278	-1.61979	0.677196	-2.39191	0.0167611	0.134567	Baseline	Fermented	Baseline vs Fermented	DESeq2	Shigellosis
Amino sugar and nucleotide sugar metabolism	1.60433e+06	1.72275e+06	1.71664e+06	1.57549e+06	1.72397e+06	1.89761e+06	1.44775e+06	1.52163e+06	1.57439e+06	1.15871e+06	1.89943e+06	887260	1.53517e+06	0.110853	0.0467539	2.37099	0.0177404	0.134731	Baseline	Fermented	Baseline vs Fermented	DESeq2	Amino sugar and nucleotide sugar metabolism
Biosynthesis of ansamycins	71994.9	72876	72666	80973.5	88669.6	89604.9	59347.2	55219.6	60311.1	44199	86344.5	36611.8	65947.1	-0.106058	0.0445474	-2.3808	0.0172751	0.134731	Baseline	Fermented	Baseline vs Fermented	DESeq2	Biosynthesis of ansamycins
Transcription factors	2.666e+06	2.68367e+06	2.48096e+06	2.65563e+06	2.75194e+06	3.15823e+06	2.27836e+06	2.30931e+06	2.33628e+06	1.83914e+06	3.35591e+06	1.42462e+06	2.44049e+06	0.0992387	0.0424445	2.33808	0.0193831	0.143333	Baseline	Fermented	Baseline vs Fermented	DESeq2	Transcription factors
Caprolactam degradation	57853.9	57357.4	26390.6	106197	100382	107174	30563.6	18628.4	24874.1	34140.8	110387	47221.2	55900.6	-0.470664	0.206411	-2.28023	0.022594	0.154851	Baseline	Fermented	Baseline vs Fermented	DESeq2	Caprolactam degradation
Replication, recombination and repair proteins	1.06276e+06	1.08641e+06	1.00999e+06	1.09454e+06	1.15361e+06	1.28262e+06	941508	948694	975960	742495	1.27075e+06	557402	988440	0.0796595	0.0348598	2.28514	0.0223045	0.154851	Baseline	Fermented	Baseline vs Fermented	DESeq2	Replication, recombination and repair proteins
Ribosome biogenesis in eukaryotes	84696.5	85069	76224.4	117801	117493	128462	74167	59747.8	66284.1	56491.8	118946	50551.7	82707.1	-0.126804	0.0554762	-2.28574	0.0222693	0.154851	Baseline	Fermented	Baseline vs Fermented	DESeq2	Ribosome biogenesis in eukaryotes
Other glycan degradation	34931.1	25018.6	14764.6	17280.1	14666.4	15346.9	16095.6	15761.8	20945.1	19507.3	95840.5	39101	27686.7	0.934407	0.414153	2.25619	0.0240589	0.15943	Baseline	Fermented	Baseline vs Fermented	DESeq2	Other glycan degradation
Vibrio cholerae infection	79	89	129	420	146	112	71	25	81	30	71	43	98.8265	-1.1305	0.50226	-2.25082	0.0243968	0.15943	Baseline	Fermented	Baseline vs Fermented	DESeq2	Vibrio cholerae infection
Glyoxylate and dicarboxylate metabolism	823763	936243	727239	1.23813e+06	1.20986e+06	1.30668e+06	762075	629608	662138	566739	1.15799e+06	565811	847643	-0.115535	0.0521687	-2.21464	0.026785	0.169781	Baseline	Fermented	Baseline vs Fermented	DESeq2	Glyoxylate and dicarboxylate metabolism
Proteasome	22414.6	21443.8	21049.2	47307.1	44227.2	40755.6	19526	9183.13	18047.1	11617.9	36026.6	14954.3	23775.6	-0.437657	0.198143	-2.20879	0.0271891	0.169781	Baseline	Fermented	Baseline vs Fermented	DESeq2	Proteasome
Sporulation	320566	372947	376690	287384	341166	385619	515634	567058	520604	284902	288533	150720	370571	0.46486	0.21198	2.19294	0.0283116	0.172947	Baseline	Fermented	Baseline vs Fermented	DESeq2	Sporulation
beta-Alanine metabolism	347780	367248	312210	456061	469614	494299	312056	293455	300071	232231	409582	180289	335093	-0.107721	0.0494912	-2.17657	0.0295129	0.17645	Baseline	Fermented	Baseline vs Fermented	DESeq2	beta-Alanine metabolism
Signal transduction mechanisms	723390	732991	648722	811083	832471	946810	646672	605586	618101	510675	986612	429992	689126	0.0744101	0.0344561	2.15957	0.0308063	0.180345	Baseline	Fermented	Baseline vs Fermented	DESeq2	Signal transduction mechanisms
Lysosome	13745	9449.22	4774.66	8138.65	6209.36	6985.42	6866.1	6842.67	9163.83	7197.1	35541	14027.7	10764.6	0.889455	0.418224	2.12675	0.0334412	0.191775	Baseline	Fermented	Baseline vs Fermented	DESeq2	Lysosome
Non-homologous end-joining	9302.25	15696.1	9547.26	9849.94	12845.5	10801.2	16286.1	17285.3	17649.1	7517.95	8198.08	7512.77	12031	0.473732	0.224181	2.11317	0.034586	0.194374	Baseline	Fermented	Baseline vs Fermented	DESeq2	Non-homologous end-joining
ABC transporters	5.12419e+06	5.62867e+06	4.61293e+06	5.75325e+06	5.77833e+06	6.51216e+06	4.34913e+06	4.35451e+06	4.46009e+06	3.65932e+06	7.14741e+06	3.45371e+06	4.96039e+06	0.100069	0.0489628	2.04377	0.0409767	0.207917	Baseline	Fermented	Baseline vs Fermented	DESeq2	ABC transporters
Carotenoid biosynthesis	44945.8	48091.7	42305.3	34451.2	39423.9	48730.9	64644	90405.4	86692.7	55502.8	19191.8	13108.4	50413.6	0.653554	0.320992	2.03604	0.0417461	0.207917	Baseline	Fermented	Baseline vs Fermented	DESeq2	Carotenoid biosynthesis
Drug metabolism - other enzymes	379847	412847	387450	407397	442413	485855	330999	333346	352992	276624	523417	250151	374203	0.100095	0.048611	2.0591	0.0394847	0.207917	Baseline	Fermented	Baseline vs Fermented	DESeq2	Drug metabolism - other enzymes
Glutamatergic synapse	106185	116843	100754	156723	168102	174466	93754.9	81434.6	90930.2	76312.2	161618	77036.3	112403	-0.0988947	0.0478732	-2.06576	0.038851	0.207917	Baseline	Fermented	Baseline vs Fermented	DESeq2	Glutamatergic synapse
Polyketide sugar unit biosynthesis	96621.5	111655	94698.7	179435	192795	179701	85541.1	48540.1	64876.5	57725.1	182962	91369.7	109173	-0.309292	0.150763	-2.05151	0.0402177	0.207917	Baseline	Fermented	Baseline vs Fermented	DESeq2	Polyketide sugar unit biosynthesis
Sesquiterpenoid biosynthesis	27	7.33	5	58	134	72	16	0	0	3	33.33	5	24.8574	-1.79229	0.882126	-2.03179	0.0421753	0.207917	Baseline	Fermented	Baseline vs Fermented	DESeq2	Sesquiterpenoid biosynthesis
Sphingolipid metabolism	24121.2	25699.8	23240.6	16959.1	16052.3	16863	15822.6	15882.4	19325.8	18110	62765.7	30278.7	24061.1	0.67634	0.329866	2.05035	0.0403305	0.207917	Baseline	Fermented	Baseline vs Fermented	DESeq2	Sphingolipid metabolism
Phosphotransferase system (PTS)	926700	939424	983697	707201	768362	1.00043e+06	797801	949398	944416	700238	933564	390979	830197	0.204019	0.100882	2.02236	0.0431395	0.209004	Baseline	Fermented	Baseline vs Fermented	DESeq2	Phosphotransferase system (PTS)
Bacterial invasion of epithelial cells	14460.2	11577.5	11287.3	6611.81	8971.77	13056.5	22604.8	32659	31232.1	19759.8	4385.66	1266.78	15530.2	1.00049	0.509599	1.96328	0.0496138	0.221293	Baseline	Fermented	Baseline vs Fermented	DESeq2	Bacterial invasion of epithelial cells
Betalain biosynthesis	901	569.83	599.5	1108.67	1184.67	745.66	320.5	31.5	63	66	1175.33	314.33	528.829	-1.39909	0.706296	-1.98089	0.0476036	0.221293	Baseline	Fermented	Baseline vs Fermented	DESeq2	Betalain biosynthesis
Glycerolipid metabolism	653551	726524	722905	614775	668199	761726	611758	664521	666235	493119	699312	339556	627556	0.129468	0.065618	1.97306	0.0484887	0.221293	Baseline	Fermented	Baseline vs Fermented	DESeq2	Glycerolipid metabolism
Renal cell carcinoma	53229.1	57766.1	54674.9	57631.2	60078.8	67491.8	51642.4	50814.4	52079.3	38552.8	62442.6	29800.6	51983.6	0.0859153	0.0437321	1.96458	0.0494625	0.221293	Baseline	Fermented	Baseline vs Fermented	DESeq2	Renal cell carcinoma
Transcription machinery	987403	1.06943e+06	990381	1.28553e+06	1.30878e+06	1.39168e+06	935910	844388	876033	673688	1.26042e+06	586915	985127	-0.051835	0.0261502	-1.98221	0.047456	0.221293	Baseline	Fermented	Baseline vs Fermented	DESeq2	Transcription machinery
Sulfur metabolism	515574	566118	521645	545643	557918	612299	456170	448549	461697	359927	657043	313750	491685	0.0829583	0.0425111	1.95145	0.0510035	0.223937	Baseline	Fermented	Baseline vs Fermented	DESeq2	Sulfur metabolism
Nucleotide metabolism	147503	136937	147756	103827	121872	135920	117940	126697	132050	96307.6	165067	63089.8	123045	0.191667	0.0991006	1.93406	0.0531053	0.229578	Baseline	Fermented	Baseline vs Fermented	DESeq2	Nucleotide metabolism
Cytoskeleton proteins	274099	307234	258070	343735	351628	367339	271378	238516	244729	191396	422860	212023	283543	0.119357	0.0625091	1.90944	0.0562055	0.229665	Baseline	Fermented	Baseline vs Fermented	DESeq2	Cytoskeleton proteins
Ethylbenzene degradation	53691.7	50081.2	38326	52508.7	61605.4	69748.1	56324.2	67692.5	66329.1	46637.1	53912.2	22444.8	52656.9	0.320484	0.167971	1.90797	0.0563947	0.229665	Baseline	Fermented	Baseline vs Fermented	DESeq2	Ethylbenzene degradation
Indole alkaloid biosynthesis	896	561.83	591.5	990.67	1164.67	733.66	313.5	31.5	58	54	1168.33	308.33	513.437	-1.3888	0.723652	-1.91916	0.054964	0.229665	Baseline	Fermented	Baseline vs Fermented	DESeq2	Indole alkaloid biosynthesis
Various types of N-glycan biosynthesis	4	8	2.5	343.5	514.5	284.5	26.5	6	2	5	5.5	5.5	80.3601	-1.98907	1.03483	-1.92212	0.0545905	0.229665	Baseline	Fermented	Baseline vs Fermented	DESeq2	Various types of N-glycan biosynthesis
Ether lipid metabolism	11796.9	6988.19	7515.59	5686.79	6952.46	8249.48	12343.3	17109.5	17310	10795.6	8688.4	1096.71	9721.6	0.787117	0.414143	1.90059	0.0573554	0.230241	Baseline	Fermented	Baseline vs Fermented	DESeq2	Ether lipid metabolism
Amino acid metabolism	154436	155376	109771	185569	182969	194073	132227	110868	112852	109297	323432	153575	157129	0.274686	0.145493	1.88796	0.0590307	0.230384	Baseline	Fermented	Baseline vs Fermented	DESeq2	Amino acid metabolism
Bladder cancer	12942.3	12338.2	6067.34	25105.4	22790.3	26287	7412.21	4124.08	5978.42	7926.02	25214.8	10517.1	12882.5	-0.452843	0.239724	-1.88901	0.0588899	0.230384	Baseline	Fermented	Baseline vs Fermented	DESeq2	Bladder cancer
Protein digestion and absorption	1244.75	1105.58	768	1782	1871.5	1312.24	552.5	494.5	544.83	360.58	1651.66	628.08	952.793	-0.616186	0.331621	-1.8581	0.0631541	0.2431	Baseline	Fermented	Baseline vs Fermented	DESeq2	Protein digestion and absorption
Chaperones and folding catalysts	1.34554e+06	1.40324e+06	1.21244e+06	1.84473e+06	1.81394e+06	1.9526e+06	1.22477e+06	993561	1.05677e+06	890196	1.88096e+06	839902	1.31963e+06	-0.0860903	0.046544	-1.84965	0.0643635	0.244407	Baseline	Fermented	Baseline vs Fermented	DESeq2	Chaperones and folding catalysts
Biosynthesis of unsaturated fatty acids	246992	261447	205051	351158	355253	369984	219484	184875	194183	156241	346179	155307	243230	-0.113298	0.062202	-1.82146	0.0685377	0.250118	Baseline	Fermented	Baseline vs Fermented	DESeq2	Biosynthesis of unsaturated fatty acids
Galactose metabolism	828537	916749	945561	727321	807342	932519	743082	832852	848725	624409	878702	420884	784176	0.139968	0.0765182	1.82921	0.0673686	0.250118	Baseline	Fermented	Baseline vs Fermented	DESeq2	Galactose metabolism
Isoflavonoid biosynthesis	36	26.06	106	49.44	41.33	39.5	14.55	8.33	28.11	17.44	51	9.61	33.498	-0.945427	0.518752	-1.8225	0.0683788	0.250118	Baseline	Fermented	Baseline vs Fermented	DESeq2	Isoflavonoid biosynthesis
Translation proteins	1.21028e+06	1.29477e+06	1.19138e+06	1.52452e+06	1.56901e+06	1.69849e+06	1.10309e+06	985523	1.03741e+06	835710	1.61019e+06	740327	1.1945e+06	-0.039554	0.0218195	-1.81279	0.0698647	0.251692	Baseline	Fermented	Baseline vs Fermented	DESeq2	Translation proteins
Flavonoid biosynthesis	1029	1673.49	3187.67	1861.34	1292.84	1157.82	719.17	168	213	203.67	1416.32	1035.99	1115.07	-1.19473	0.664163	-1.79886	0.0720416	0.253046	Baseline	Fermented	Baseline vs Fermented	DESeq2	Flavonoid biosynthesis
Glycosaminoglycan degradation	11275.1	5960.17	2350.93	4312.9	3441.23	3430.91	3768.55	3641.42	4879.23	5029.03	31616.6	11703	7647.71	1.03388	0.574231	1.80047	0.0717866	0.253046	Baseline	Fermented	Baseline vs Fermented	DESeq2	Glycosaminoglycan degradation
Protein processing in endoplasmic reticulum	51017.4	58652	40529.1	95994	96135	96408	48186.6	25950	28057.5	28708.7	91548.3	45387.1	55452.6	-0.315581	0.176085	-1.79221	0.0730993	0.253591	Baseline	Fermented	Baseline vs Fermented	DESeq2	Protein processing in endoplasmic reticulum
Synthesis and degradation of ketone bodies	185889	205332	165071	275878	285516	306261	171163	158836	166336	137976	250306	117870	194359	-0.0891019	0.0503575	-1.76939	0.0768294	0.263281	Baseline	Fermented	Baseline vs Fermented	DESeq2	Synthesis and degradation of ketone bodies
Glycosphingolipid biosynthesis - lacto and neolacto series	8	9	0	0	58	36	0	0	1	0	10	8	9.15998	-2.6443	1.51838	-1.74153	0.0815911	0.272942	Baseline	Fermented	Baseline vs Fermented	DESeq2	Glycosphingolipid biosynthesis - lacto and neolacto series
Other ion-coupled transporters	2.76197e+06	2.82841e+06	2.72983e+06	2.60648e+06	2.78791e+06	3.28009e+06	2.46944e+06	2.71934e+06	2.75219e+06	2.06833e+06	2.94499e+06	1.27386e+06	2.55954e+06	0.121997	0.0700117	1.74252	0.0814171	0.272942	Baseline	Fermented	Baseline vs Fermented	DESeq2	Other ion-coupled transporters
Atrazine degradation	63138.2	57721.4	31824.1	81343.9	75243.8	92135.9	59840.8	59723.2	61326.6	53070.4	87086.9	35654.9	61486.6	0.252769	0.14716	1.71765	0.0858608	0.27732	Baseline	Fermented	Baseline vs Fermented	DESeq2	Atrazine degradation
Glycosphingolipid biosynthesis - globo series	17654.4	16142.5	15038.9	8976.36	10446.9	11269.9	10146.7	10020.7	11969.3	10786.1	39588.9	16747.7	14943.3	0.60747	0.353478	1.71855	0.0856962	0.27732	Baseline	Fermented	Baseline vs Fermented	DESeq2	Glycosphingolipid biosynthesis - globo series
Glycosyltransferases	465650	481359	449287	497547	521418	555453	394732	383133	405928	316847	639577	290174	439944	0.0853746	0.0495374	1.72344	0.0848095	0.27732	Baseline	Fermented	Baseline vs Fermented	DESeq2	Glycosyltransferases
mRNA surveillance pathway	588	616	87	498	109	64	27	3	5	4	714	306	237.793	-1.98641	1.16962	-1.69835	0.0894426	0.282398	Baseline	Fermented	Baseline vs Fermented	DESeq2	mRNA surveillance pathway
Pentose phosphate pathway	1.10926e+06	1.18905e+06	1.12977e+06	1.17991e+06	1.25426e+06	1.41066e+06	987683	991771	1.02183e+06	787704	1.37179e+06	635246	1.06503e+06	0.0559048	0.0329131	1.69856	0.0894027	0.282398	Baseline	Fermented	Baseline vs Fermented	DESeq2	Pentose phosphate pathway
Metabolism of cofactors and vitamins	366685	383407	335361	457269	446285	514626	334037	293923	297431	248606	456415	201922	349261	-0.0616411	0.0364934	-1.6891	0.0911995	0.284745	Baseline	Fermented	Baseline vs Fermented	DESeq2	Metabolism of cofactors and vitamins
Retinol metabolism	95067.9	97480.9	80740.7	111582	116731	134264	86581.9	93098.7	96283.7	77951.7	118288	52770.1	94494.3	0.12361	0.0736608	1.6781	0.0933274	0.288187	Baseline	Fermented	Baseline vs Fermented	DESeq2	Retinol metabolism
Protein kinases	633358	620826	560084	662472	685526	761694	549705	541427	553781	430810	777245	319987	576409	0.0684884	0.0410284	1.66929	0.0950595	0.290345	Baseline	Fermented	Baseline vs Fermented	DESeq2	Protein kinases
African trypanosomiasis	17702.5	13311.7	8093.68	24625	27661.7	27500.6	7859.14	5308.42	8983	9040.77	31820.5	10809.3	14893.3	-0.397693	0.242335	-1.64109	0.10078	0.297075	Baseline	Fermented	Baseline vs Fermented	DESeq2	African trypanosomiasis
Antigen processing and presentation	16975.6	16957	10502	33397.7	28964.8	31343.9	15039.5	4769.61	6743.63	8880.13	30503.8	12931.1	16801.6	-0.449836	0.279749	-1.608	0.107835	0.297075	Baseline	Fermented	Baseline vs Fermented	DESeq2	Antigen processing and presentation
Cellular antigens	58655.4	72954.6	57206.3	90064.5	83668	86039.1	58410.4	50650.4	54797.2	42180	67052.2	36644.4	61149.1	-0.121778	0.0752503	-1.61831	0.105595	0.297075	Baseline	Fermented	Baseline vs Fermented	DESeq2	Cellular antigens
Cytochrome P450	7	37	10	11	17	28	4	2	2	7	12	19	12.6797	-1.02499	0.631586	-1.62289	0.104614	0.297075	Baseline	Fermented	Baseline vs Fermented	DESeq2	Cytochrome P450
Fluorobenzoate degradation	15391.3	29990.3	8025.35	39606.1	37694.9	31061	9311.26	6944.75	9690.74	10307.1	28945	22596.2	19767.4	-0.505108	0.310346	-1.62756	0.103617	0.297075	Baseline	Fermented	Baseline vs Fermented	DESeq2	Fluorobenzoate degradation
NOD-like receptor signaling pathway	17020.6	17017.6	10554.6	33466.1	29009.8	31507.9	15071.7	4789.94	6776.07	8912.24	30516.2	12943.2	16845.7	-0.45129	0.278921	-1.61798	0.105666	0.297075	Baseline	Fermented	Baseline vs Fermented	DESeq2	NOD-like receptor signaling pathway
Progesterone-mediated oocyte maturation	16975.6	16957	10502	33397.7	28964.8	31343.9	15039.5	4769.61	6743.63	8880.13	30503.8	12931.1	16801.6	-0.449836	0.279749	-1.608	0.107835	0.297075	Baseline	Fermented	Baseline vs Fermented	DESeq2	Progesterone-mediated oocyte maturation
Prostate cancer	16975.6	16957	10502	33397.7	28964.8	31343.9	15039.5	4769.61	6743.63	8880.13	30503.8	12931.1	16801.6	-0.449836	0.279749	-1.608	0.107835	0.297075	Baseline	Fermented	Baseline vs Fermented	DESeq2	Prostate cancer
Streptomycin biosynthesis	285495	324341	296924	385689	419532	418980	265596	229461	254849	194034	397374	198117	295745	-0.0745911	0.0463607	-1.60893	0.107632	0.297075	Baseline	Fermented	Baseline vs Fermented	DESeq2	Streptomycin biosynthesis
Valine, leucine and isoleucine degradation	845762	989156	829888	1.17461e+06	1.19871e+06	1.29467e+06	799545	769571	783556	622229	1.06727e+06	540543	880976	-0.0591852	0.0359071	-1.64829	0.0992939	0.297075	Baseline	Fermented	Baseline vs Fermented	DESeq2	Valine, leucine and isoleucine degradation
Alzheimers disease	136635	166947	126188	235670	211536	232953	143715	112924	117727	103172	182691	96930.4	149650	-0.123478	0.0778342	-1.58642	0.112644	0.30731	Baseline	Fermented	Baseline vs Fermented	DESeq2	Alzheimer's disease
Carbohydrate digestion and absorption	15900.2	13259.3	11469.3	7760.91	8601.38	9610.39	8120.29	7844.26	8839.84	9409.9	35438.4	14262.1	12540.3	0.577292	0.380062	1.51894	0.128777	0.344674	Baseline	Fermented	Baseline vs Fermented	DESeq2	Carbohydrate digestion and absorption
Nicotinate and nicotinamide metabolism	577349	608087	557978	719705	739073	782384	522093	468133	496878	387902	759149	342074	561665	-0.036377	0.0239499	-1.51888	0.128793	0.344674	Baseline	Fermented	Baseline vs Fermented	DESeq2	Nicotinate and nicotinamide metabolism
Chagas disease (American trypanosomiasis)	17780.8	13391.2	7991.26	24082.4	27149	27850.7	7976.47	5723.67	9282.12	9282.98	31891.4	10852.2	14963.6	-0.358576	0.237564	-1.50939	0.1312	0.347804	Baseline	Fermented	Baseline vs Fermented	DESeq2	Chagas disease (American trypanosomiasis)
Chlorocyclohexane and chlorobenzene degradation	51993	71939.7	32141.3	111991	109616	120120	43073.8	36528.2	41926.9	44420.8	89696.3	53071.6	63810.9	-0.212754	0.145823	-1.45898	0.14457	0.379664	Baseline	Fermented	Baseline vs Fermented	DESeq2	Chlorocyclohexane and chlorobenzene degradation
Others	961219	1.02502e+06	1.00639e+06	887091	949599	1.08689e+06	828276	899118	923793	678504	1.02606e+06	465194	880381	0.0848134	0.0600074	1.41338	0.157543	0.409904	Baseline	Fermented	Baseline vs Fermented	DESeq2	Others
Melanogenesis	4	4	5	115	12	12	7	0	5	11	4	5	13.6736	-1.10437	0.799488	-1.38134	0.167174	0.43097	Baseline	Fermented	Baseline vs Fermented	DESeq2	Melanogenesis
Cell cycle - Caulobacter	641924	746218	675405	822426	833952	884772	601728	566139	592669	450911	793445	405977	649968	-0.0380878	0.0277144	-1.3743	0.16935	0.432611	Baseline	Fermented	Baseline vs Fermented	DESeq2	Cell cycle - Caulobacter
Inositol phosphate metabolism	223627	226927	187037	261017	271542	300333	197470	200285	208608	161509	280505	124061	214250	0.0649852	0.0479678	1.35477	0.175491	0.444262	Baseline	Fermented	Baseline vs Fermented	DESeq2	Inositol phosphate metabolism
Styrene degradation	58271.5	80603.7	42771.7	120080	118444	123738	52358	34258.1	38937.4	43105.1	117821	67180.1	71155.3	-0.214721	0.162592	-1.32061	0.186632	0.468245	Baseline	Fermented	Baseline vs Fermented	DESeq2	Styrene degradation
Apoptosis	13851.1	25179.8	5924.67	36826.9	26388.1	28543	9464.17	6812.08	6967.55	9617.12	27050.9	19649.7	17172.4	-0.413403	0.324874	-1.2725	0.203195	0.480415	Baseline	Fermented	Baseline vs Fermented	DESeq2	Apoptosis
Biotin metabolism	194142	182334	166981	235875	233254	254366	188290	175922	187626	141738	241875	97234.1	186289	0.0877145	0.0689696	1.27178	0.20345	0.480415	Baseline	Fermented	Baseline vs Fermented	DESeq2	Biotin metabolism
Lipid biosynthesis proteins	953068	1.04692e+06	917595	1.24226e+06	1.28879e+06	1.34119e+06	913728	836049	871820	653659	1.18993e+06	560823	953573	-0.0405106	0.0314519	-1.28802	0.197739	0.480415	Baseline	Fermented	Baseline vs Fermented	DESeq2	Lipid biosynthesis proteins
Staphylococcus aureus infection	394015	392833	440276	188083	247259	340769	479024	676154	651709	421970	122872	55556.2	378867	0.566939	0.445256	1.27329	0.202916	0.480415	Baseline	Fermented	Baseline vs Fermented	DESeq2	Staphylococcus aureus infection
Two-component system	2.92602e+06	2.97157e+06	2.45888e+06	3.54186e+06	3.51496e+06	3.85177e+06	2.60636e+06	2.40339e+06	2.43971e+06	2.01633e+06	4.02515e+06	1.76581e+06	2.79227e+06	0.0476635	0.037472	1.27198	0.203381	0.480415	Baseline	Fermented	Baseline vs Fermented	DESeq2	Two-component system
Tyrosine metabolism	408002	418426	324918	511698	524018	587907	363688	350225	367069	296580	565086	252074	401424	0.0592282	0.0464911	1.27397	0.202674	0.480415	Baseline	Fermented	Baseline vs Fermented	DESeq2	Tyrosine metabolism
Ubiquinone and other terpenoid-quinone biosynthesis	468478	464892	431936	535218	542847	608861	416438	389607	398004	307565	515676	207750	426160	-0.0725287	0.0567206	-1.2787	0.201002	0.480415	Baseline	Fermented	Baseline vs Fermented	DESeq2	Ubiquinone and other terpenoid-quinone biosynthesis
Primary immunodeficiency	71009.1	66356.8	67048.8	74435.8	79663.2	91779.1	53512.3	53650.5	61181.5	46681.7	78884.2	27937.5	62032.5	-0.115372	0.0912904	-1.26379	0.206305	0.483098	Baseline	Fermented	Baseline vs Fermented	DESeq2	Primary immunodeficiency
Proximal tubule bicarbonate reclamation	18860.1	13370.8	17976.8	19023.7	34843.1	22056.8	12441.7	13349.7	17945.7	7856.18	23310.1	5961.05	16204.9	-0.308715	0.246359	-1.25311	0.210165	0.488069	Baseline	Fermented	Baseline vs Fermented	DESeq2	Proximal tubule bicarbonate reclamation
Caffeine metabolism	18	18	34.5	47	270.08	128.75	35.08	5.5	44.67	29.75	33	4.25	48.3591	-0.888788	0.721816	-1.23132	0.218202	0.502581	Baseline	Fermented	Baseline vs Fermented	DESeq2	Caffeine metabolism
Protein folding and associated processing	1.02085e+06	1.08399e+06	893067	1.41033e+06	1.38795e+06	1.52162e+06	918093	795410	845229	718612	1.44231e+06	666224	1.02125e+06	-0.0450387	0.0372743	-1.2083	0.226931	0.510687	Baseline	Fermented	Baseline vs Fermented	DESeq2	Protein folding and associated processing
Taurine and hypotaurine metabolism	222973	249793	225468	255702	254805	293511	213911	219332	223121	169621	249255	122838	220605	0.0648765	0.0537203	1.20767	0.227174	0.510687	Baseline	Fermented	Baseline vs Fermented	DESeq2	Taurine and hypotaurine metabolism
Xylene degradation	19472	18786.5	19607.8	13254.2	16584.5	21872.9	18002.5	23583.6	24158.7	17182.8	15195.1	5776	17768.7	0.28281	0.234109	1.20803	0.227036	0.510687	Baseline	Fermented	Baseline vs Fermented	DESeq2	Xylene degradation
Glycan biosynthesis and metabolism	74771.6	55495.5	27054.1	110446	94016.5	97432.9	46332.8	16518.8	19018.2	31432	144279	50424	59463.5	-0.364409	0.30473	-1.19584	0.231759	0.512789	Baseline	Fermented	Baseline vs Fermented	DESeq2	Glycan biosynthesis and metabolism
Translation factors	677764	736995	716977	792479	837225	886595	615851	584379	615352	465076	822466	386010	659802	-0.0293288	0.0245236	-1.19594	0.231719	0.512789	Baseline	Fermented	Baseline vs Fermented	DESeq2	Translation factors
Basal transcription factors	1015.17	945.92	2894.75	4380.16	1480.5	1630.92	930.67	1110.67	2764.16	632.92	808.59	349.08	1501.82	-0.680188	0.57921	-1.17434	0.24026	0.518032	Baseline	Fermented	Baseline vs Fermented	DESeq2	Basal transcription factors
Hepatitis C	0	3	0	318	16	12	6	0	0	0	0	2	24.402	-2.61809	2.23531	-1.17124	0.241502	0.518032	Baseline	Fermented	Baseline vs Fermented	DESeq2	Hepatitis C
Lipoic acid metabolism	146028	158682	161806	144873	160523	171430	144346	154921	156315	109371	145147	68877.8	141486	0.0982532	0.0833497	1.17881	0.238475	0.518032	Baseline	Fermented	Baseline vs Fermented	DESeq2	Lipoic acid metabolism
Measles	0	3	0	318	16	12	6	0	0	0	0	2	24.402	-2.61809	2.23531	-1.17124	0.241502	0.518032	Baseline	Fermented	Baseline vs Fermented	DESeq2	Measles
Amoebiasis	30058.9	32807.8	34851.4	14298.2	17937.4	21648.6	29451	38025.9	36308.5	22461.3	13518	6206.32	25161.3	0.304449	0.264513	1.15098	0.249741	0.527648	Baseline	Fermented	Baseline vs Fermented	DESeq2	Amoebiasis
Biosynthesis of siderophore group nonribosomal peptides	55199	38350.3	41919.8	21807.9	26987.6	31578.4	32744	42534.1	43413.3	27759.4	50286.3	8480.26	34593.5	0.282761	0.244831	1.15492	0.248121	0.527648	Baseline	Fermented	Baseline vs Fermented	DESeq2	Biosynthesis of siderophore group nonribosomal peptides
beta-Lactam resistance	70375.4	70059	82087.6	31059.5	40782.2	52581.6	77683.3	109411	106121	68733.9	21882.7	7925.92	63286.7	0.494479	0.431421	1.14616	0.251727	0.527876	Baseline	Fermented	Baseline vs Fermented	DESeq2	beta-Lactam resistance
Cell cycle	0	3	0	244	13	8	6	0	0	0	0	2	18.9377	-2.42649	2.20653	-1.09969	0.271469	0.543203	Baseline	Fermented	Baseline vs Fermented	DESeq2	Cell cycle
mTOR signaling pathway	0	3	0	244	13	8	6	0	0	0	0	2	18.9377	-2.42649	2.20653	-1.09969	0.271469	0.543203	Baseline	Fermented	Baseline vs Fermented	DESeq2	mTOR signaling pathway
Phagosome	0	6	0	245	13	8	6	0	0	0	0	4	19.5044	-2.42805	2.16881	-1.11953	0.262914	0.543203	Baseline	Fermented	Baseline vs Fermented	DESeq2	Phagosome
Phenylalanine, tyrosine and tryptophan biosynthesis	1.0996e+06	1.22438e+06	1.17256e+06	1.28444e+06	1.37507e+06	1.43867e+06	1.03789e+06	1.00813e+06	1.05939e+06	792967	1.36234e+06	663338	1.10047e+06	0.0293795	0.0263678	1.11422	0.265184	0.543203	Baseline	Fermented	Baseline vs Fermented	DESeq2	Phenylalanine, tyrosine and tryptophan biosynthesis
Phenylpropanoid biosynthesis	32439.8	31557.8	20642.2	40108.8	39555.4	41276.1	24981.5	18429.4	19477.5	22595.2	80861.1	37079.8	33265.4	0.247803	0.22408	1.10587	0.268782	0.543203	Baseline	Fermented	Baseline vs Fermented	DESeq2	Phenylpropanoid biosynthesis
Photosynthesis proteins	493949	556890	538345	585499	622024	657966	476403	430517	451843	340720	591811	289746	489786	-0.0335234	0.0305545	-1.09717	0.272568	0.543203	Baseline	Fermented	Baseline vs Fermented	DESeq2	Photosynthesis proteins
Pores ion channels	512081	479448	363529	702711	644857	721193	424141	323584	340376	318365	759946	300157	468935	-0.0962905	0.0875214	-1.10019	0.271248	0.543203	Baseline	Fermented	Baseline vs Fermented	DESeq2	Pores ion channels
Germination	51482.1	60180.4	60874.4	48936.1	57159.9	65920.1	108607	117326	103768	48551.9	30638.5	15022.7	64827.8	0.469273	0.430357	1.09043	0.275524	0.545228	Baseline	Fermented	Baseline vs Fermented	DESeq2	Germination
Arachidonic acid metabolism	115566	127790	106914	138916	130342	148807	109680	113215	113633	88132.6	127998	61636.2	112835	0.0696672	0.0651482	1.06936	0.284906	0.559261	Baseline	Fermented	Baseline vs Fermented	DESeq2	Arachidonic acid metabolism
Fatty acid biosynthesis	763746	861149	805936	907408	948646	1.03612e+06	735818	718206	730695	538362	800833	387073	748950	-0.0576387	0.0540894	-1.06562	0.286596	0.559261	Baseline	Fermented	Baseline vs Fermented	DESeq2	Fatty acid biosynthesis
Parkinsons disease	30575.7	53512.5	16303.5	109104	77875.3	84615.8	43763.2	15749	17055.5	25271.2	63837	43307	45511.1	-0.309857	0.296949	-1.04347	0.29673	0.575042	Baseline	Fermented	Baseline vs Fermented	DESeq2	Parkinson's disease
Stilbenoid, diarylheptanoid and gingerol biosynthesis	549.66	518.71	575.17	1362.44	1170.17	695.34	874.39	65.83	221.61	168.11	774.98	318.78	561.224	-0.617273	0.599566	-1.02953	0.303229	0.583612	Baseline	Fermented	Baseline vs Fermented	DESeq2	Stilbenoid, diarylheptanoid and gingerol biosynthesis
Cardiac muscle contraction	28971.5	38431.5	14919.2	92128.1	69486.5	79580.4	40584.2	12102.7	13731.1	23126.6	61066.8	32591.8	39296.2	-0.30151	0.294783	-1.02282	0.306392	0.585688	Baseline	Fermented	Baseline vs Fermented	DESeq2	Cardiac muscle contraction
Hematopoietic cell lineage	1.5	7.5	2.5	4	9.75	2.75	1.75	0.5	14	14.75	2	2.25	5.63011	0.781456	0.769556	1.01546	0.309884	0.588362	Baseline	Fermented	Baseline vs Fermented	DESeq2	Hematopoietic cell lineage
Chloroalkane and chloroalkene degradation	296176	347804	283770	374635	387144	448159	287048	301644	303408	243074	357142	185178	310698	0.0598339	0.0593387	1.00835	0.313288	0.590832	Baseline	Fermented	Baseline vs Fermented	DESeq2	Chloroalkane and chloroalkene degradation
Electron transfer carriers	27860.1	25006.8	22741.5	27654.6	34527.1	27087.8	20529.1	20703.2	23344.9	13469.3	48747.6	20571.8	25294.3	0.174219	0.181441	0.960198	0.336955	0.63123	Baseline	Fermented	Baseline vs Fermented	DESeq2	Electron transfer carriers
Type I diabetes mellitus	59517.6	67744.3	67057.4	72361.5	78264.3	80351.8	55278.4	53937.5	58982.4	41788.9	69225.6	34708.5	59990.9	-0.0484462	0.0511309	-0.947493	0.343388	0.639019	Baseline	Fermented	Baseline vs Fermented	DESeq2	Type I diabetes mellitus
Phosphonate and phosphinate metabolism	79929.9	84644	90345.2	69906.6	70280.6	79033.7	62389.3	65885.3	70482	50286	66300.7	26452.9	66576.1	-0.103369	0.109949	-0.940154	0.347139	0.64175	Baseline	Fermented	Baseline vs Fermented	DESeq2	Phosphonate and phosphinate metabolism
Pyrimidine metabolism	2.42439e+06	2.65591e+06	2.59792e+06	2.71207e+06	2.88487e+06	3.1369e+06	2.26117e+06	2.2438e+06	2.35389e+06	1.7532e+06	2.86979e+06	1.36123e+06	2.38344e+06	0.0313509	0.0344029	0.911287	0.362144	0.665115	Baseline	Fermented	Baseline vs Fermented	DESeq2	Pyrimidine metabolism
Tuberculosis	199503	232872	210103	259155	262628	274141	185646	171459	182316	139578	257411	132844	203336	-0.0334264	0.0369071	-0.905691	0.365099	0.666188	Baseline	Fermented	Baseline vs Fermented	DESeq2	Tuberculosis
Glycolysis / Gluconeogenesis	1.7535e+06	1.94178e+06	1.94982e+06	1.76755e+06	1.93995e+06	2.14995e+06	1.62615e+06	1.73885e+06	1.7843e+06	1.29602e+06	1.84035e+06	879683	1.69257e+06	0.0547306	0.0621788	0.880213	0.378744	0.686626	Baseline	Fermented	Baseline vs Fermented	DESeq2	Glycolysis / Gluconeogenesis
General function prediction only	5.11075e+06	5.53892e+06	5.21034e+06	5.64217e+06	5.88302e+06	6.52626e+06	4.60056e+06	4.56356e+06	4.70096e+06	3.62287e+06	6.10295e+06	2.83426e+06	4.91013e+06	0.0246916	0.0283613	0.870606	0.383969	0.687232	Baseline	Fermented	Baseline vs Fermented	DESeq2	General function prediction only
Tetracycline biosynthesis	259795	292149	299457	282292	296100	346803	258905	272342	267674	192466	187873	88507.6	247814	-0.125362	0.143809	-0.871722	0.38336	0.687232	Baseline	Fermented	Baseline vs Fermented	DESeq2	Tetracycline biosynthesis
Bacterial secretion system	890524	935121	878006	1.07982e+06	1.09357e+06	1.11699e+06	825071	731606	774334	589333	1.11576e+06	499351	851875	-0.0227029	0.0267791	-0.847784	0.396558	0.694304	Baseline	Fermented	Baseline vs Fermented	DESeq2	Bacterial secretion system
Biosynthesis and biodegradation of secondary metabolites	73142.3	51066	37617.3	89251.7	88957.9	92640.3	45012.1	32087.6	42078.5	39852.2	118016	35786.4	58537.3	-0.139746	0.168781	-0.82797	0.407687	0.694304	Baseline	Fermented	Baseline vs Fermented	DESeq2	Biosynthesis and biodegradation of secondary metabolites
Homologous recombination	1.22953e+06	1.34073e+06	1.31365e+06	1.42354e+06	1.51207e+06	1.63433e+06	1.12597e+06	1.08268e+06	1.14564e+06	867119	1.45111e+06	680523	1.20146e+06	-0.0262983	0.031231	-0.842058	0.399756	0.694304	Baseline	Fermented	Baseline vs Fermented	DESeq2	Homologous recombination
Linoleic acid metabolism	29603.2	30844.8	18960.9	36424.9	36874.3	41117.3	21996.5	20356.7	21348.2	19785.3	57640.8	26626.4	29226.3	0.137278	0.164217	0.835952	0.403182	0.694304	Baseline	Fermented	Baseline vs Fermented	DESeq2	Linoleic acid metabolism
Meiosis - yeast	5916.66	15834.4	6777.92	21796.8	19872.4	13240.2	14395.1	3075.17	5166.5	1887.84	8102.58	10708.3	10083	-0.413554	0.493171	-0.838561	0.401716	0.694304	Baseline	Fermented	Baseline vs Fermented	DESeq2	Meiosis - yeast
Pantothenate and CoA biosynthesis	892569	992241	932376	1.05171e+06	1.11441e+06	1.18163e+06	807120	785195	820503	626742	1.08455e+06	523479	877608	-0.018968	0.022654	-0.837288	0.402431	0.694304	Baseline	Fermented	Baseline vs Fermented	DESeq2	Pantothenate and CoA biosynthesis
Riboflavin metabolism	267332	279010	250007	317767	329895	353454	245810	237921	247094	185479	331295	149774	258886	0.0231716	0.0278525	0.83194	0.405443	0.694304	Baseline	Fermented	Baseline vs Fermented	DESeq2	Riboflavin metabolism
Transcription related proteins	26807.8	15451.4	10407.1	28389.7	25954	31921	19671.1	19310.7	19331.2	17848.3	37969.6	9233.81	20932.8	0.200323	0.236138	0.848333	0.396253	0.694304	Baseline	Fermented	Baseline vs Fermented	DESeq2	Transcription related proteins
Biosynthesis of type II polyketide products	73.5	32.5	89.5	21	77.75	26.75	15.75	6.5	23	19.75	139	27.25	43.2406	-0.523214	0.678484	-0.771151	0.440617	0.707957	Baseline	Fermented	Baseline vs Fermented	DESeq2	Biosynthesis of type II polyketide products
C5-Branched dibasic acid metabolism	416355	453006	437700	475844	506384	533946	382390	376837	390687	290177	459717	214359	400849	-0.03337	0.042199	-0.790778	0.429074	0.707957	Baseline	Fermented	Baseline vs Fermented	DESeq2	C5-Branched dibasic acid metabolism
Cytosolic DNA-sensing pathway	0	3	0	86	3	2	6	0	0	0	0	2	7.19121	-1.66111	2.12696	-0.78098	0.434814	0.707957	Baseline	Fermented	Baseline vs Fermented	DESeq2	Cytosolic DNA-sensing pathway
Fructose and mannose metabolism	857608	924752	934029	832150	902765	1.06877e+06	750792	820424	843084	628127	916357	424121	810192	0.0505647	0.0661974	0.763848	0.444958	0.707957	Baseline	Fermented	Baseline vs Fermented	DESeq2	Fructose and mannose metabolism
Huntingtons disease	121217	146829	98671.1	221780	190289	214725	134943	105354	108132	93119.6	164594	85776.6	134891	-0.0801823	0.103053	-0.778066	0.43653	0.707957	Baseline	Fermented	Baseline vs Fermented	DESeq2	Huntington's disease
Lipopolysaccharide biosynthesis	372514	360634	174685	688073	636290	644373	297108	116488	137746	207720	863001	386660	382905	-0.232185	0.297337	-0.780882	0.434872	0.707957	Baseline	Fermented	Baseline vs Fermented	DESeq2	Lipopolysaccharide biosynthesis
Lysine biosynthesis	851567	954434	889216	1.02137e+06	1.0848e+06	1.18271e+06	821741	803922	837339	627624	1.03615e+06	509100	863503	0.0242259	0.0314043	0.771422	0.440457	0.707957	Baseline	Fermented	Baseline vs Fermented	DESeq2	Lysine biosynthesis
Membrane and intracellular structural molecules	789000	758459	498622	1.1854e+06	1.05448e+06	1.17426e+06	642818	422562	450260	480866	1.35106e+06	566881	743641	-0.117929	0.153238	-0.769577	0.441551	0.707957	Baseline	Fermented	Baseline vs Fermented	DESeq2	Membrane and intracellular structural molecules
Pertussis	69770.1	25612.8	11771.2	56542.2	47020.6	53850.9	21740	7816.08	9894.35	20054.8	119415	21364	35362.4	-0.456215	0.581422	-0.784654	0.432656	0.707957	Baseline	Fermented	Baseline vs Fermented	DESeq2	Pertussis
Protein export	917535	1.01508e+06	1.022e+06	1.04188e+06	1.11293e+06	1.17334e+06	862449	846692	888673	642312	989078	469247	892730	-0.037297	0.0482883	-0.772381	0.439889	0.707957	Baseline	Fermented	Baseline vs Fermented	DESeq2	Protein export
Ribosome Biogenesis	2.09506e+06	2.24254e+06	2.15782e+06	2.47377e+06	2.5642e+06	2.81328e+06	1.92896e+06	1.82949e+06	1.92065e+06	1.48155e+06	2.51117e+06	1.14342e+06	2.03891e+06	-0.0222191	0.0286109	-0.776597	0.437396	0.707957	Baseline	Fermented	Baseline vs Fermented	DESeq2	Ribosome Biogenesis
Vibrio cholerae pathogenic cycle	128408	120876	100987	186138	176851	190123	125995	87328.6	90479.2	80562.2	193355	77360.5	124055	-0.0762279	0.10001	-0.762205	0.445937	0.707957	Baseline	Fermented	Baseline vs Fermented	DESeq2	Vibrio cholerae pathogenic cycle
Base excision repair	642614	716801	683246	760671	814218	884648	589568	580435	616272	461349	759485	366990	639061	-0.0255602	0.0338055	-0.756096	0.449592	0.709748	Baseline	Fermented	Baseline vs Fermented	DESeq2	Base excision repair
Alanine, aspartate and glutamate metabolism	1.15303e+06	1.23855e+06	1.15753e+06	1.42033e+06	1.49105e+06	1.596e+06	1.07497e+06	1.01415e+06	1.07027e+06	810095	1.44558e+06	668637	1.14405e+06	-0.0163032	0.0218643	-0.745654	0.455876	0.712839	Baseline	Fermented	Baseline vs Fermented	DESeq2	Alanine, aspartate and glutamate metabolism
Phenylalanine metabolism	278739	324287	238314	405631	399045	417692	252782	214026	229148	191552	413888	209153	287576	-0.0495583	0.0665732	-0.744419	0.456623	0.712839	Baseline	Fermented	Baseline vs Fermented	DESeq2	Phenylalanine metabolism
Purine metabolism	3.20045e+06	3.47347e+06	3.3074e+06	3.65669e+06	3.86159e+06	4.17729e+06	2.93401e+06	2.85664e+06	3.00737e+06	2.27811e+06	3.89334e+06	1.82696e+06	3.12768e+06	0.0177205	0.0242297	0.731354	0.464563	0.721227	Baseline	Fermented	Baseline vs Fermented	DESeq2	Purine metabolism
Amyotrophic lateral sclerosis (ALS)	70434.8	96010.7	69947.4	92556.8	90818.1	98855.5	76620.2	83361.1	83104.7	54974	70307.2	45084.5	76476.1	0.0768447	0.10751	0.714767	0.474753	0.72565	Baseline	Fermented	Baseline vs Fermented	DESeq2	Amyotrophic lateral sclerosis (ALS)
Carbon fixation in photosynthetic organisms	676818	742268	705122	790332	828380	881597	630887	584894	612406	462691	825101	390603	659744	-0.0146539	0.0205204	-0.71411	0.475159	0.72565	Baseline	Fermented	Baseline vs Fermented	DESeq2	Carbon fixation in photosynthetic organisms
D-Glutamine and D-glutamate metabolism	189041	200545	200878	213238	242163	245586	170100	168581	179701	129207	221835	100574	183250	-0.0315708	0.044086	-0.716117	0.473919	0.72565	Baseline	Fermented	Baseline vs Fermented	DESeq2	D-Glutamine and D-glutamate metabolism
Pancreatic cancer	0	0	0	159	6	6	6	0	0	0	0	0	12.0888	-2.04344	2.93065	-0.697264	0.485638	0.733679	Baseline	Fermented	Baseline vs Fermented	DESeq2	Pancreatic cancer
Pathways in cancer	71792.9	89789.1	66555.2	107851	97386.3	103823	69724.9	59228.3	62144.3	49570.5	95690.7	53429.9	74963.2	-0.054645	0.0779297	-0.701209	0.483173	0.733679	Baseline	Fermented	Baseline vs Fermented	DESeq2	Pathways in cancer
Aminoacyl-tRNA biosynthesis	1.48361e+06	1.65402e+06	1.59521e+06	1.76624e+06	1.88214e+06	1.9965e+06	1.37357e+06	1.31487e+06	1.38569e+06	1.04867e+06	1.82114e+06	885078	1.47788e+06	-0.0178807	0.0260164	-0.687286	0.491902	0.735237	Baseline	Fermented	Baseline vs Fermented	DESeq2	Aminoacyl-tRNA biosynthesis
Photosynthesis	460386	517708	502232	542225	581977	613948	440687	404818	426491	320454	558657	274007	458251	-0.0208789	0.0302601	-0.689983	0.490205	0.735237	Baseline	Fermented	Baseline vs Fermented	DESeq2	Photosynthesis
Mineral absorption	30747.4	41378.8	41127.5	21658.7	23481.3	28130.8	36323.2	41988.7	40162.4	25187.7	11138.4	10111	29683.2	0.17873	0.264703	0.675209	0.499543	0.742707	Baseline	Fermented	Baseline vs Fermented	DESeq2	Mineral absorption
Ribosome	3.15937e+06	3.52885e+06	3.5283e+06	3.64815e+06	3.91827e+06	4.16486e+06	2.95959e+06	2.91754e+06	3.06518e+06	2.25035e+06	3.55446e+06	1.72207e+06	3.12312e+06	-0.0281334	0.0422337	-0.666136	0.505324	0.747348	Baseline	Fermented	Baseline vs Fermented	DESeq2	Ribosome
Spliceosome	11	5	2	1	1	0	0	0	0	0	13	0	2.40983	-1.25778	1.90601	-0.659903	0.509316	0.749308	Baseline	Fermented	Baseline vs Fermented	DESeq2	Spliceosome
Dioxin degradation	61645.2	64395.5	62148.1	50375.5	54480.1	70882.3	50887.4	61806.6	62124	47603.1	53042.4	22440.6	54461.6	0.0913548	0.142195	0.642462	0.520573	0.758188	Baseline	Fermented	Baseline vs Fermented	DESeq2	Dioxin degradation
Geraniol degradation	107118	111570	70514	177751	182140	177406	95461.8	86175.2	90354.4	75229.1	161883	73304.7	112006	-0.0675226	0.105144	-0.642192	0.520749	0.758188	Baseline	Fermented	Baseline vs Fermented	DESeq2	Geraniol degradation
DNA repair and recombination proteins	4.04146e+06	4.38553e+06	4.22736e+06	4.68561e+06	4.95014e+06	5.39441e+06	3.68397e+06	3.57417e+06	3.76644e+06	2.85611e+06	4.79895e+06	2.23406e+06	3.94267e+06	-0.0184632	0.0289658	-0.637412	0.523857	0.758782	Baseline	Fermented	Baseline vs Fermented	DESeq2	DNA repair and recombination proteins
Nitrogen metabolism	1.00354e+06	1.06707e+06	1.00278e+06	1.09696e+06	1134189	1.26015e+06	897299	906392	935647	713536	1.14791e+06	518173	950776	0.0238974	0.0383814	0.622629	0.533528	0.768828	Baseline	Fermented	Baseline vs Fermented	DESeq2	Nitrogen metabolism
Hypertrophic cardiomyopathy (HCM)	179.5	286.33	153.5	369.67	592.17	469.66	143.5	453.5	478.5	282	215.83	162.83	309.99	0.297861	0.486089	0.612771	0.540028	0.770458	Baseline	Fermented	Baseline vs Fermented	DESeq2	Hypertrophic cardiomyopathy (HCM)
Lysine degradation	422846	470558	423709	525515	555899	581031	412020	416604	425029	309579	432781	206322	419962	-0.0465759	0.0760303	-0.612597	0.540143	0.770458	Baseline	Fermented	Baseline vs Fermented	DESeq2	Lysine degradation
Bisphenol degradation	27361	33012.8	20291.8	42002.1	39130.6	42185.9	23198.7	20673.8	21433.1	20045.8	54015.8	28022.9	30042.8	0.0882073	0.149744	0.589056	0.555824	0.773868	Baseline	Fermented	Baseline vs Fermented	DESeq2	Bisphenol degradation
Inorganic ion transport and metabolism	317375	323331	231617	411013	388859	405937	236974	195914	209187	190951	497626	222013	291236	-0.0618566	0.105042	-0.588873	0.555947	0.773868	Baseline	Fermented	Baseline vs Fermented	DESeq2	Inorganic ion transport and metabolism
Nitrotoluene degradation	56818.9	79636.6	50590.5	96018.5	88035.1	84620.2	38961.5	22504.4	22464.1	33897.4	148061	85059.4	65135	-0.212553	0.361275	-0.588341	0.556303	0.773868	Baseline	Fermented	Baseline vs Fermented	DESeq2	Nitrotoluene degradation
One carbon pool by folate	637438	703845	656537	795120	825424	878709	586207	537341	575164	448541	848141	406475	639690	-0.014123	0.0235536	-0.59961	0.548766	0.773868	Baseline	Fermented	Baseline vs Fermented	DESeq2	One carbon pool by folate
Prion diseases	17829.2	18031.4	10910.5	25495.4	24162	30274.5	18109.9	15882	14945.3	12621.2	27678.7	11612.1	18213.6	0.0902663	0.149243	0.604827	0.545294	0.773868	Baseline	Fermented	Baseline vs Fermented	DESeq2	Prion diseases
Zeatin biosynthesis	57804.1	64109.3	63576.3	67182.3	72348.4	76556.2	53657.8	52187.4	55006	40772.8	67505.8	32457.3	57108.6	-0.0267029	0.0459103	-0.581633	0.560814	0.776299	Baseline	Fermented	Baseline vs Fermented	DESeq2	Zeatin biosynthesis
DNA replication	944568	1.0379e+06	1.02823e+06	1.06967e+06	1.13519e+06	1.24489e+06	872184	863625	905390	673667	1.04953e+06	495824	920087	-0.0253698	0.0446125	-0.56867	0.56958	0.780741	Baseline	Fermented	Baseline vs Fermented	DESeq2	DNA replication
DNA replication proteins	1.55097e+06	1.70257e+06	1.65577e+06	1.77812e+06	1.86278e+06	2.05723e+06	1.43754e+06	1.40913e+06	1.46563e+06	1.10702e+06	1.74867e+06	822405	1.51074e+06	-0.0227072	0.0399277	-0.568709	0.569554	0.780741	Baseline	Fermented	Baseline vs Fermented	DESeq2	DNA replication proteins
D-Arginine and D-ornithine metabolism	26609	33341.1	34978.5	22282.3	20424.9	23371.7	35869.8	38236.9	36052.8	22280	8356.88	6587.59	26010.2	0.164514	0.306872	0.536099	0.59189	0.799621	Baseline	Fermented	Baseline vs Fermented	DESeq2	D-Arginine and D-ornithine metabolism
Fatty acid metabolism	528660	574320	492765	676917	735820	739584	524689	526557	544095	392446	628512	296677	539872	0.0327924	0.0608448	0.538951	0.58992	0.799621	Baseline	Fermented	Baseline vs Fermented	DESeq2	Fatty acid metabolism
Steroid hormone biosynthesis	4478.85	889.61	976.37	2983.44	1524.02	1063.69	793.75	514.75	672.18	784.42	6885.03	576.28	1676.15	-0.378965	0.705512	-0.537149	0.591165	0.799621	Baseline	Fermented	Baseline vs Fermented	DESeq2	Steroid hormone biosynthesis
PPAR signaling pathway	127544	141846	132919	175653	195525	174979	141747	128456	139925	88191.9	164440	81031.1	137112	0.0388919	0.0744799	0.52218	0.601545	0.808776	Baseline	Fermented	Baseline vs Fermented	DESeq2	PPAR signaling pathway
Bacterial chemotaxis	582227	659752	346296	990510	914001	954056	559740	375716	378729	408424	1.3311e+06	669449	656761	0.106996	0.207948	0.514534	0.606879	0.809486	Baseline	Fermented	Baseline vs Fermented	DESeq2	Bacterial chemotaxis
Colorectal cancer	1588.25	15066	1378.25	16663.1	8336.75	4981.38	3037	3644.25	3321.38	2137.62	2744.25	10698.2	6165.85	-0.323234	0.667089	-0.484544	0.628	0.809486	Baseline	Fermented	Baseline vs Fermented	DESeq2	Colorectal cancer
Cyanoamino acid metabolism	225327	256591	214593	285418	288429	309398	202681	189988	201581	160983	309691	153602	226967	0.0179223	0.0359392	0.498685	0.618002	0.809486	Baseline	Fermented	Baseline vs Fermented	DESeq2	Cyanoamino acid metabolism
Influenza A	1588.25	15069	1378.25	16981.1	8352.75	4993.38	3043	3644.25	3321.38	2137.62	2744.25	10700.2	6190.25	-0.331283	0.667538	-0.496275	0.6197	0.809486	Baseline	Fermented	Baseline vs Fermented	DESeq2	Influenza A
p53 signaling pathway	1588.25	15066	1378.25	16663.1	8336.75	4981.38	3037	3644.25	3321.38	2137.62	2744.25	10698.2	6165.85	-0.323234	0.667089	-0.484544	0.628	0.809486	Baseline	Fermented	Baseline vs Fermented	DESeq2	p53 signaling pathway
RNA transport	104644	113138	115470	107891	115544	133905	94650.7	96427.7	96913.3	74847.8	105701	47500.4	98202.5	-0.0397441	0.0778421	-0.510573	0.60965	0.809486	Baseline	Fermented	Baseline vs Fermented	DESeq2	RNA transport
Small cell lung cancer	1588.25	15066	1378.25	16663.1	8336.75	4981.38	3037	3644.25	3321.38	2137.62	2744.25	10698.2	6165.85	-0.323234	0.667089	-0.484544	0.628	0.809486	Baseline	Fermented	Baseline vs Fermented	DESeq2	Small cell lung cancer
Toxoplasmosis	1588.25	15066	1378.25	16663.1	8336.75	4981.38	3037	3644.25	3321.38	2137.62	2744.25	10698.2	6165.85	-0.323234	0.667089	-0.484544	0.628	0.809486	Baseline	Fermented	Baseline vs Fermented	DESeq2	Toxoplasmosis
Viral myocarditis	1588.25	15066	1378.25	16663.1	8336.75	4981.38	3037	3644.25	3321.38	2137.62	2744.25	10698.2	6165.85	-0.323234	0.667089	-0.484544	0.628	0.809486	Baseline	Fermented	Baseline vs Fermented	DESeq2	Viral myocarditis
Propanoate metabolism	1.09392e+06	1.22813e+06	1.13257e+06	1.31771e+06	1.38563e+06	1.50558e+06	1.02815e+06	1.03688e+06	1.05253e+06	796010	1.2396e+06	604139	1.08954e+06	-0.0201148	0.0425595	-0.472628	0.636479	0.816669	Baseline	Fermented	Baseline vs Fermented	DESeq2	Propanoate metabolism
Prenyltransferases	345521	383838	362406	417605	442188	481949	325811	317806	328806	250566	434535	212231	349469	0.0117488	0.0267458	0.439276	0.660462	0.84359	Baseline	Fermented	Baseline vs Fermented	DESeq2	Prenyltransferases
Peptidoglycan biosynthesis	1.12929e+06	1.24862e+06	1.27751e+06	1.19729e+06	1.27523e+06	1.39206e+06	1.0378e+06	1.05461e+06	1.09481e+06	797020	1.15207e+06	541673	1.07598e+06	-0.0254409	0.0591594	-0.43004	0.667167	0.848298	Baseline	Fermented	Baseline vs Fermented	DESeq2	Peptidoglycan biosynthesis
Drug metabolism - cytochrome P450	152305	167707	103826	235265	216009	243009	130135	114710	120606	113657	228675	109439	155116	-0.036287	0.0858741	-0.42256	0.672616	0.851375	Baseline	Fermented	Baseline vs Fermented	DESeq2	Drug metabolism - cytochrome P450
Folate biosynthesis	677193	733335	726384	767163	818236	872546	649113	631726	662030	481639	717501	330333	655637	-0.0236253	0.0564786	-0.418305	0.675724	0.851473	Baseline	Fermented	Baseline vs Fermented	DESeq2	Folate biosynthesis
Adipocytokine signaling pathway	60570.9	61190.7	55004.1	88020.5	105106	86434.5	65914.2	55843.8	65047.7	38223.3	90296.9	41016	65257	0.04279	0.111373	0.384205	0.700827	0.851945	Baseline	Fermented	Baseline vs Fermented	DESeq2	Adipocytokine signaling pathway
Arginine and proline metabolism	1.55911e+06	1.6541e+06	1.39729e+06	2.01759e+06	2047946	2.25748e+06	1.44005e+06	1.34252e+06	1.38921e+06	1.11877e+06	2.02557e+06	920958	1.54655e+06	-0.0117583	0.0306304	-0.383878	0.701069	0.851945	Baseline	Fermented	Baseline vs Fermented	DESeq2	Arginine and proline metabolism
Cell motility and secretion	250427	245385	161652	394485	357831	367324	214533	123054	134421	147364	493312	218566	247063	-0.080098	0.198899	-0.402708	0.687163	0.851945	Baseline	Fermented	Baseline vs Fermented	DESeq2	Cell motility and secretion
Endocytosis	2.5	172.5	5.5	13.5	138	20.5	166	4	9	6.5	11.5	115.5	58.158	0.435927	1.15486	0.377471	0.705823	0.851945	Baseline	Fermented	Baseline vs Fermented	DESeq2	Endocytosis
Fc gamma R-mediated phagocytosis	2.5	172.5	5.5	13.5	138	20.5	166	4	9	6.5	11.5	115.5	58.158	0.435927	1.15486	0.377471	0.705823	0.851945	Baseline	Fermented	Baseline vs Fermented	DESeq2	Fc gamma R-mediated phagocytosis
GnRH signaling pathway	2.5	172.5	5.5	13.5	138	20.5	166	4	9	6.5	11.5	115.5	58.158	0.435927	1.15486	0.377471	0.705823	0.851945	Baseline	Fermented	Baseline vs Fermented	DESeq2	GnRH signaling pathway
Histidine metabolism	772269	881223	866782	869710	931605	991006	760770	771976	796197	569789	819466	411018	771212	0.021504	0.0570893	0.376673	0.706417	0.851945	Baseline	Fermented	Baseline vs Fermented	DESeq2	Histidine metabolism
Metabolism of xenobiotics by cytochrome P450	152076	164541	103230	233289	214258	242142	129794	114079	119698	113318	228302	107201	153965	-0.0348076	0.0849502	-0.409741	0.681996	0.851945	Baseline	Fermented	Baseline vs Fermented	DESeq2	Metabolism of xenobiotics by cytochrome P450
Photosynthesis - antenna proteins	48	55	51	79.5	67	751.5	1970.5	24	39	36	58.5	0	258.011	0.543308	1.36014	0.399451	0.689561	0.851945	Baseline	Fermented	Baseline vs Fermented	DESeq2	Photosynthesis - antenna proteins
Renin-angiotensin system	224	398.16	242.67	443.34	642.59	491.57	152.92	463	511.5	306.42	272.49	236.74	360.344	0.173897	0.435136	0.399638	0.689424	0.851945	Baseline	Fermented	Baseline vs Fermented	DESeq2	Renin-angiotensin system
Function unknown	2.62602e+06	2.66927e+06	2.27588e+06	3.11515e+06	3.08529e+06	3.4741e+06	2.2611e+06	2.03695e+06	2.10454e+06	1.77904e+06	3.62989e+06	1.58178e+06	2.47526e+06	0.0148855	0.0408	0.364841	0.71523	0.858887	Baseline	Fermented	Baseline vs Fermented	DESeq2	Function unknown
Benzoate degradation	322479	358616	283598	412118	471117	462975	284241	301905	323307	236808	381922	186273	325160	-0.023143	0.0649698	-0.356211	0.721682	0.862948	Baseline	Fermented	Baseline vs Fermented	DESeq2	Benzoate degradation
Flagellar assembly	813011	874370	470358	1.45606e+06	1.30987e+06	1.39198e+06	843049	508041	516487	554547	1.78756e+06	856719	908923	0.0683014	0.200788	0.340166	0.733732	0.873638	Baseline	Fermented	Baseline vs Fermented	DESeq2	Flagellar assembly
Glycine, serine and threonine metabolism	1.44624e+06	1.58834e+06	1.45911e+06	1.71769e+06	1.7875e+06	1.95636e+06	1.31586e+06	1.2868e+06	1.33799e+06	1.04534e+06	1.79201e+06	851478	1.42756e+06	0.0063288	0.0201502	0.314081	0.753459	0.891348	Baseline	Fermented	Baseline vs Fermented	DESeq2	Glycine, serine and threonine metabolism
Insulin signaling pathway	33008.7	30570	32858.8	38779.7	41953.3	31665.5	30177	19631.3	26461.3	16224.2	56968.3	23239.2	30758.5	0.0537813	0.184615	0.291316	0.77081	0.891348	Baseline	Fermented	Baseline vs Fermented	DESeq2	Insulin signaling pathway
Isoquinoline alkaloid biosynthesis	36357.4	36362	21105.5	53477.4	51651.2	48317.5	28923.8	18579	20503.8	18834.8	69755.5	31254.6	34614.9	-0.0611948	0.206036	-0.29701	0.766459	0.891348	Baseline	Fermented	Baseline vs Fermented	DESeq2	Isoquinoline alkaloid biosynthesis
Mismatch repair	1.07238e+06	1.1773e+06	1.13715e+06	1.21724e+06	1.29662e+06	1.4098e+06	985271	961215	1.00666e+06	764214	1.29356e+06	615376	1.052e+06	0.00861787	0.0288768	0.298436	0.765371	0.891348	Baseline	Fermented	Baseline vs Fermented	DESeq2	Mismatch repair
Peptidases	2.37003e+06	2.51281e+06	2.356e+06	2.66429e+06	2.76625e+06	3.03704e+06	2.15766e+06	2.11033e+06	2.18706e+06	1.64685e+06	2.7699e+06	1.24976e+06	2.25976e+06	0.00862106	0.0292298	0.294941	0.768039	0.891348	Baseline	Fermented	Baseline vs Fermented	DESeq2	Peptidases
Peroxisome	311080	340155	296832	432129	447795	476549	317731	305011	323495	231713	367679	171540	324396	-0.0227	0.0739865	-0.306813	0.758986	0.891348	Baseline	Fermented	Baseline vs Fermented	DESeq2	Peroxisome
Systemic lupus erythematosus	31	13.33	53	7.67	10.67	18.66	1	0	41	2	36.33	7.33	17.6593	-0.266257	0.906061	-0.293862	0.768863	0.891348	Baseline	Fermented	Baseline vs Fermented	DESeq2	Systemic lupus erythematosus
Nucleotide excision repair	468110	527026	501031	562319	604821	642232	437281	420663	449844	333999	598381	295926	474531	0.00807053	0.0281395	0.286804	0.774262	0.891671	Baseline	Fermented	Baseline vs Fermented	DESeq2	Nucleotide excision repair
Bacterial motility proteins	1.67465e+06	1.78968e+06	990861	2.93159e+06	2.66609e+06	2.79659e+06	1.69774e+06	1.00638e+06	1.03239e+06	1.11723e+06	3.65602e+06	1.74867e+06	1.84528e+06	0.0515327	0.203244	0.25355	0.799843	0.893354	Baseline	Fermented	Baseline vs Fermented	DESeq2	Bacterial motility proteins
Biosynthesis of type II polyketide backbone	6	0	0	0	0	0	0	0	0	0	3	6	1.504	0.782536	2.97275	0.263236	0.792368	0.893354	Baseline	Fermented	Baseline vs Fermented	DESeq2	Biosynthesis of type II polyketide backbone
Chromosome	2.13901e+06	2.29042e+06	2.10496e+06	2.55383e+06	2.57871e+06	2.84264e+06	1.98844e+06	1.82718e+06	1.87948e+06	1.47576e+06	2.6762e+06	1.22735e+06	2.07273e+06	-0.00471665	0.0177647	-0.265506	0.790619	0.893354	Baseline	Fermented	Baseline vs Fermented	DESeq2	Chromosome
Citrate cycle (TCA cycle)	1.17738e+06	1.32403e+06	1.30436e+06	1.29008e+06	1.38642e+06	1.44367e+06	1.09147e+06	1.09318e+06	1.13233e+06	813278	1.28126e+06	625384	1.13811e+06	-0.00993828	0.0412983	-0.240646	0.809829	0.893354	Baseline	Fermented	Baseline vs Fermented	DESeq2	Citrate cycle (TCA cycle)
Energy metabolism	813452	846329	675731	1.06284e+06	1.08361e+06	1.11799e+06	700151	547581	581767	509387	1.33237e+06	603357	793187	-0.0224326	0.0896093	-0.250338	0.802326	0.893354	Baseline	Fermented	Baseline vs Fermented	DESeq2	Energy metabolism
Lipopolysaccharide biosynthesis proteins	564407	507198	321945	800577	766390	782662	435801	272456	298074	325239	1.10091e+06	458881	527136	-0.0487617	0.203573	-0.239529	0.810695	0.893354	Baseline	Fermented	Baseline vs Fermented	DESeq2	Lipopolysaccharide biosynthesis proteins
Primary bile acid biosynthesis	30129.2	29213.2	34559.7	15368	18568	24593.3	24357.9	33054	31897.1	21541.9	13375.9	3712.43	23383.5	0.0842744	0.316837	0.265986	0.79025	0.893354	Baseline	Fermented	Baseline vs Fermented	DESeq2	Primary bile acid biosynthesis
Pyruvate metabolism	1.87562e+06	2.11184e+06	2.01001e+06	2.07371e+06	2.20301e+06	2.45018e+06	1.76948e+06	1.81584e+06	1.84829e+06	1.38137e+06	2.01799e+06	988220	1.83891e+06	0.0143119	0.0513902	0.278495	0.780632	0.893354	Baseline	Fermented	Baseline vs Fermented	DESeq2	Pyruvate metabolism
Secondary bile acid biosynthesis	29797.2	28694.2	34027.7	14377	17720	24058.3	24049.9	32376	31289.1	21131.9	12921.9	3393.43	22849.7	0.0895232	0.327016	0.273757	0.784271	0.893354	Baseline	Fermented	Baseline vs Fermented	DESeq2	Secondary bile acid biosynthesis
Thiamine metabolism	602172	669758	647628	646713	684524	752431	539494	542746	556538	419592	693661	333114	577723	0.00894244	0.0372409	0.240124	0.810234	0.893354	Baseline	Fermented	Baseline vs Fermented	DESeq2	Thiamine metabolism
Valine, leucine and isoleucine biosynthesis	1.04772e+06	1.18733e+06	1.11946e+06	1.23338e+06	1.31165e+06	1.38741e+06	954056	936550	981590	746170	1.28303e+06	634094	1.04236e+06	-0.00669959	0.0277229	-0.241663	0.809041	0.893354	Baseline	Fermented	Baseline vs Fermented	DESeq2	Valine, leucine and isoleucine biosynthesis
Carbon fixation pathways in prokaryotes	1.47887e+06	1.64267e+06	1.54826e+06	1.72146e+06	1.82666e+06	1.92831e+06	1.37585e+06	1.33906e+06	1.37301e+06	1.03422e+06	1.79153e+06	869479	1.45749e+06	0.00490084	0.0227578	0.215347	0.829497	0.910502	Baseline	Fermented	Baseline vs Fermented	DESeq2	Carbon fixation pathways in prokaryotes
Cell division	80620	84822.8	67378.1	107771	103064	105374	76401.1	57631.6	60005.5	50899.4	125623	58580.5	78889.2	0.0207013	0.0987533	0.209626	0.83396	0.910966	Baseline	Fermented	Baseline vs Fermented	DESeq2	Cell division
Polycyclic aromatic hydrocarbon degradation	1551.41	14768.9	2464.76	5976.06	10433.7	4280.23	2251.74	3118.58	4480.76	2214.81	1977.32	10193.9	5474.89	-0.136464	0.660853	-0.206496	0.836403	0.910966	Baseline	Fermented	Baseline vs Fermented	DESeq2	Polycyclic aromatic hydrocarbon degradation
Other transporters	282844	273069	221802	335230	328357	369968	232592	191080	202645	177919	435619	183419	260271	0.0156916	0.08475	0.185151	0.85311	0.925575	Baseline	Fermented	Baseline vs Fermented	DESeq2	Other transporters
Biosynthesis of vancomycin group antibiotics	35917	39501.5	30963.8	54095.5	60026.2	56051.5	30192.1	19683.6	23736.9	22602.9	80761	40051.1	39573	-0.0304475	0.191634	-0.158884	0.873761	0.941245	Baseline	Fermented	Baseline vs Fermented	DESeq2	Biosynthesis of vancomycin group antibiotics
Butirosin and neomycin biosynthesis	61670.1	68551.6	69224.2	70655.1	74072.6	80484.7	59862.8	57863.2	60180.1	43412.4	69378.7	33350.7	60931.1	-0.00756099	0.0535188	-0.141277	0.887651	0.941245	Baseline	Fermented	Baseline vs Fermented	DESeq2	Butirosin and neomycin biosynthesis
Ion channels	47064.3	50941	58341.6	32466.8	42680.8	51116.7	39654.3	50086	52729.4	34184.6	28614.5	11960.8	41201.4	-0.0299099	0.210066	-0.142383	0.886777	0.941245	Baseline	Fermented	Baseline vs Fermented	DESeq2	Ion channels
Porphyrin and chlorophyll metabolism	1.01781e+06	1.17201e+06	907829	1.471e+06	1.42049e+06	1.56064e+06	928958	810724	849393	753495	1.60634e+06	817203	1.07566e+06	0.00838484	0.0588506	0.142477	0.886703	0.941245	Baseline	Fermented	Baseline vs Fermented	DESeq2	Porphyrin and chlorophyll metabolism
Secretion system	2.24433e+06	2.24773e+06	1.98693e+06	2.72335e+06	2.70162e+06	2.82693e+06	2.03743e+06	1.71788e+06	1.79487e+06	1.44774e+06	3.09492e+06	1.32216e+06	2.10995e+06	0.00686571	0.0469488	0.146238	0.883733	0.941245	Baseline	Fermented	Baseline vs Fermented	DESeq2	Secretion system
Terpenoid backbone biosynthesis	744996	820227	801838	858529	939310	996436	698190	698567	729941	536979	855329	409419	738785	-0.00640804	0.0422655	-0.151614	0.879491	0.941245	Baseline	Fermented	Baseline vs Fermented	DESeq2	Terpenoid backbone biosynthesis
Sulfur relay system	624590	671145	620796	737684	747728	820505	573528	533779	545941	433260	780409	360893	604133	-0.00238475	0.0188338	-0.126621	0.899241	0.94995	Baseline	Fermented	Baseline vs Fermented	DESeq2	Sulfur relay system
Calcium signaling pathway	6.5	12	68.5	9.5	11	29.5	143	7	6	5	5.5	5.5	26.1088	0.0957444	0.858528	0.111522	0.911203	0.956788	Baseline	Fermented	Baseline vs Fermented	DESeq2	Calcium signaling pathway
MAPK signaling pathway - yeast	48497.7	52109.8	31160	71078.3	65936.7	77221.8	37065.9	24924.4	27068.4	33128.5	104192	49248.2	49811.8	-0.0199799	0.189269	-0.105563	0.915929	0.956788	Baseline	Fermented	Baseline vs Fermented	DESeq2	MAPK signaling pathway - yeast
Methane metabolism	1.21426e+06	1.36898e+06	1.24758e+06	1.44772e+06	1.50445e+06	1.6538e+06	1.09739e+06	1.0319e+06	1.08861e+06	866698	1.5924e+06	778200	1.20909e+06	0.00304996	0.0279053	0.109297	0.912967	0.956788	Baseline	Fermented	Baseline vs Fermented	DESeq2	Methane metabolism
RNA polymerase	260241	291104	294529	285095	303156	331502	246540	250720	260828	189513	277037	134273	254991	0.0057367	0.0600825	0.0954803	0.923933	0.961575	Baseline	Fermented	Baseline vs Fermented	DESeq2	RNA polymerase
Plant-pathogen interaction	195540	196949	163482	238149	236021	251541	163411	134368	142430	122260	296814	129978	182888	-0.00744744	0.0826793	-0.0900763	0.928227	0.962479	Baseline	Fermented	Baseline vs Fermented	DESeq2	Plant-pathogen interaction
Limonene and pinene degradation	154735	180471	162324	171259	190625	200947	152058	173198	171495	118047	128622	67521.7	152992	-0.00886704	0.121348	-0.0730712	0.941749	0.97291	Baseline	Fermented	Baseline vs Fermented	DESeq2	Limonene and pinene degradation
RIG-I-like receptor signaling pathway	1154.25	1906.25	1694.07	2048.55	1800.05	1884.26	898.66	1086.58	3230.4	745.87	936.65	1005.73	1510.73	-0.0286153	0.436361	-0.0655771	0.947715	0.975486	Baseline	Fermented	Baseline vs Fermented	DESeq2	RIG-I-like receptor signaling pathway
alpha-Linolenic acid metabolism	39424.4	36790.2	26448.8	56464.1	58626.2	65533.2	34974.7	31854.3	33564.8	29030.5	58959.8	23982.8	39533.8	0.00612615	0.105051	0.0583161	0.953497	0.977856	Baseline	Fermented	Baseline vs Fermented	DESeq2	alpha-Linolenic acid metabolism
RNA degradation	733636	809735	754222	872490	891576	974857	683343	643248	670451	519765	902113	432198	721777	0.00100881	0.0194822	0.0517813	0.958703	0.97962	Baseline	Fermented	Baseline vs Fermented	DESeq2	RNA degradation
Glycosphingolipid biosynthesis - ganglio series	7466.5	742.3	732.06	1665.84	1031.97	1109.51	502.38	299.42	1244.27	815.23	11866.9	427.85	2078.79	-0.0378643	0.930061	-0.0407116	0.967526	0.985053	Baseline	Fermented	Baseline vs Fermented	DESeq2	Glycosphingolipid biosynthesis - ganglio series
Penicillin and cephalosporin biosynthesis	8715.44	10126.5	9692.35	10836.8	10984.8	7427.74	8181.68	7252.9	8646.95	4918.97	11019.2	5144.4	8381.23	0.0054012	0.161465	0.0334511	0.973315	0.98737	Baseline	Fermented	Baseline vs Fermented	DESeq2	Penicillin and cephalosporin biosynthesis
D-Alanine metabolism	224537	249328	271627	202460	219293	247765	210140	229709	232175	161740	176799	83505.4	206291	-0.00324438	0.117568	-0.0275958	0.977984	0.988538	Baseline	Fermented	Baseline vs Fermented	DESeq2	D-Alanine metabolism
Amino acid related enzymes	1.95346e+06	2.08866e+06	1.9792e+06	2.31415e+06	2.42302e+06	2.59595e+06	1.81053e+06	1.70983e+06	1.79268e+06	1.36756e+06	2.42619e+06	1.11619e+06	1.91148e+06	-0.000224786	0.0190456	-0.0118025	0.990583	0.994121	Baseline	Fermented	Baseline vs Fermented	DESeq2	Amino acid related enzymes
Ubiquitin system	65377.8	75392.6	77439.8	64675.9	69007.8	74506.6	59955.3	62805.3	64760.7	45845.7	62020.9	31716.1	61804.7	0.00114976	0.082286	0.0139728	0.988852	0.994121	Baseline	Fermented	Baseline vs Fermented	DESeq2	Ubiquitin system
Tryptophan metabolism	509007	569583	502043	597410	643741	657751	477192	488011	500698	359634	561439	271351	498795	-0.000216194	0.0473689	-0.00456405	0.996358	0.996358	Baseline	Fermented	Baseline vs Fermented	DESeq2	Tryptophan metabolism

## Sheet: Sheet4
Genus_1	Genus_2	empPVals	Classes
f_Lachnospiraceae	Staphylococcus	0.010088	0/+
c_Deltaproteobacteria	Staphylococcus	0.00139458	0/-
Flintibacter	Staphylococcus	0.014211	0/+
Escherichia/Shigella	Staphylococcus	0.0356591	0/+
p_Gemmatimonadetes	Serratia	0.0091767	+/0
Anaeromyxobacter	Serratia	0.00425323	+/0
Desulfobulbus	Serratia	0.0117338	+/0
Pseudoxanthomonas	Lawsonella	0.0285653	0/-
Alcanivorax	Lawsonella	0.020237	+/0
Negativicoccus	Lawsonella	0.019314	0/+
f_Methylococcaceae	Gp16	0.0206318	-/0
Sulfurivirga	Morganella	0.040978	+/0
Woeseia	Morganella	0.0387053	0/+
Acinetobacter	Pseudoxanthomonas	0.0160532	+/0
o_Spirochaetales	Corynebacterium	0.0215508	+/0
Candidatus Hydrogenedens	Corynebacterium	0.044738	+/0
Aquincola	f_Vicinamibacteraceae	0.0462661	0/-
o_Lactobacillales	f_Vicinamibacteraceae	0.038582	0/+
Nesterenkonia	Rothia	0.00514771	0/+
Negativicoccus	Rothia	0.0462859	-/0
Kocuria	Rothia	0.0278284	0/+
f_Enterobacteriaceae	Rothia	0.0368607	-/0
f_Polyangiaceae	f_Orbaceae	0.0323897	0/+
f_Desulfobacteraceae	f_Orbaceae	0.0405516	0/+
Gp21	o_Desulfuromonadales	0.00649427	0/+
Chromohalobacter	o_Desulfuromonadales	0.0406329	0/+
o_Rhizobiales	p_Gemmatimonadetes	0.0368607	-/0
Gp13	p_Gemmatimonadetes	0.047669	0/-
Pseudoxanthomonas	f_Spirochaetaceae	0.0411612	+/0
f_Flavobacteriaceae	f_Spirochaetaceae	0.0342336	-/0
Sulfuricaulis	f_Spirochaetaceae	0.0202764	0/+
Mixta	f_Spirochaetaceae	0.0300645	+/0
Candidatus Hydrogenedens	f_Spirochaetaceae	0.0108481	0/-
f_Syntrophobacteraceae	f_Spirochaetaceae	0.0463697	-/0
Gp21	f_Halomonadaceae	0.0170744	0/+
c_Deltaproteobacteria	f_Halomonadaceae	0.014211	0/+
Anaeromyxobacter	Finegoldia	0.0463697	+/0
o_Rhizobiales	Finegoldia	0.0181367	0/+
Roseomonas	Finegoldia	0.0143029	0/-
Brachybacterium	Finegoldia	0.0463697	-/0
Gaiella	Finegoldia	0.014211	+/0
Sulfuricaulis	Finegoldia	0.0314409	+/0
Dermacoccus	Finegoldia	0.00133017	-/0
Romboutsia	Finegoldia	0.0336991	+/0
Nitrosopumilus	d_Bacteria	0.0439064	0/+
c_Gammaproteobacteria	d_Bacteria	0.0278284	0/+
Woeseia	d_Bacteria	0.0300542	0/+
f_Orbaceae	Peptoniphilus	0.0386933	+/0
Fenollaria	Peptoniphilus	0.0489774	+/0
Brachybacterium	Peptoniphilus	0.0252709	-/0
Gaiella	Peptoniphilus	0.014211	+/0
Anaerococcus	Peptoniphilus	0.014211	0/+
Sulfuricaulis	Peptoniphilus	0.0408787	+/0
Dermacoccus	Peptoniphilus	0.00174722	-/0
Romboutsia	Peptoniphilus	0.0278284	+/0
Sulfurivirga	c_Acidobacteria_Gp3	0.010088	-/0
f_Methylococcaceae	c_Acidobacteria_Gp4	0.00148341	-/0
c_Anaerolineae	c_Acidobacteria_Gp5	0.0489774	0/+
Ignatzschineria	c_Acidobacteria_Gp6	0.00127044	-/0
Methylothermus	c_Acidobacteria_Gp7	0.00947719	-/+
Lawsonella	Granulicatella	0.0091767	0/+
p_Firmicutes	Granulicatella	0.0163663	+/0
o_Bacillales	Granulicatella	0.0163309	0/+
Negativicoccus	Granulicatella	0.00916818	0/+
Sulfurivirga	p_Chloroflexi	0.0206318	-/0
f_Methylococcaceae	p_Chloroflexi	0.00653016	-/0
Methylothermus	p_Chloroflexi	0.00490665	-/+
f_Spirochaetaceae	Smithella	0.00511015	0/+
c_Betaproteobacteria	Smithella	0.0286105	+/0
o_Spirochaetales	Smithella	0.0478308	0/+
f_Steroidobacteraceae	Smithella	0.0323522	+/0
Nitrosopumilus	Smithella	0.0252434	0/-
Haemophilus	Smithella	0.0489774	0/+
Serratia	o_Burkholderiales	0.0463697	+/0
Desulfatiglans	o_Burkholderiales	0.0159788	0/+
Escherichia/Shigella	o_Burkholderiales	0.0247253	0/-
f_Lachnospiraceae	Micrococcus	0.0392955	-/0
f_Pseudomonadaceae	Micrococcus	0.00653016	0/+
o_Spirochaetales	Micrococcus	0.0247253	0/-
Nitrosopumilus	Micrococcus	0.0155253	-/0
Lysobacter	Micrococcus	0.0250603	0/-
Gp13	Micrococcus	0.00830381	+/-
c_Anaerolineae	Micrococcus	0.0369541	0/-
Escherichia/Shigella	Micrococcus	0.0221739	-/0
Pelolinea	Micrococcus	0.014265	0/-
f_Anaerolineaceae	Micrococcus	0.0163663	0/-
Gp16	f_Lachnospiraceae	0.0324466	0/-
p_Gemmatimonadetes	f_Lachnospiraceae	0.0193008	0/-
f_Halomonadaceae	f_Lachnospiraceae	0.0013982	-/0
f_Comamonadaceae	f_Lachnospiraceae	0.012035	0/-
o_Syntrophobacterales	f_Lachnospiraceae	0.0286198	0/-
f_Steroidobacteraceae	f_Lachnospiraceae	0.0265083	0/-
Aliifodinibius	f_Lachnospiraceae	0.0193008	0/-
Desulfobulbus	f_Lachnospiraceae	0.0324123	0/-
c_Deltaproteobacteria	f_Lachnospiraceae	0.010088	0/-
f_Rhizobiaceae	f_Lachnospiraceae	0.0222226	+/0
Acidovorax	f_Lachnospiraceae	0.0143029	+/0
p_Bacteroidetes	f_Lachnospiraceae	0.0213391	0/-
f_Thiobacillaceae	f_Lachnospiraceae	0.0189463	0/-
Pantoea	f_Lachnospiraceae	0.0193008	0/-
f_Syntrophobacteraceae	p_Firmicutes	0.0286198	0/+
Serratia	f_Methylobacteriaceae	0.00183005	0/-
Acidovorax	f_Methylobacteriaceae	0.040978	+/0
p_Gemmatimonadetes	Anaeromyxobacter	0.0336991	+/0
o_Desulfuromonadales	f_Pseudomonadaceae	0.020237	-/0
f_Halomonadaceae	f_Pseudomonadaceae	0.012035	-/0
f_Geobacteraceae	f_Pseudomonadaceae	0.0113003	-/+
f_Desulfobacteraceae	f_Pseudomonadaceae	0.00174657	-/0
Serratia	c_Betaproteobacteria	0.0193008	+/0
f_Lachnospiraceae	Virgibacillus	0.0324466	0/+
f_Steroidobacteraceae	Virgibacillus	0.0265072	0/-
Aliifodinibius	Virgibacillus	0.00192069	0/-
Desulfobulbus	Virgibacillus	0.0333914	0/-
f_Sterolibacteriaceae	Virgibacillus	0.0132643	0/-
Escherichia/Shigella	Virgibacillus	0.0285653	0/+
Desulfatiglans	Brevibacterium	0.020237	+/0
Pseudoxanthomonas	o_Spirochaetales	0.048965	+/0
Novosphingobium	o_Spirochaetales	0.0355665	0/+
Pseudomonas	o_Spirochaetales	0.0355665	0/-
Lysobacter	o_Spirochaetales	0.027982	0/+
Sulfuricaulis	o_Spirochaetales	0.00953323	-/+
f_Geobacteraceae	o_Spirochaetales	0.0407364	0/-
Candidatus Hydrogenedens	o_Spirochaetales	0.00611217	+/-
Haliangium	Sulfurivirga	0.0337538	+/0
Kofleria	Sulfurivirga	0.0239301	0/+
o_Desulfuromonadales	o_Chromatiales	0.0463697	0/+
Sulfurivirga	o_Chromatiales	0.0091767	+/0
Woeseia	o_Chromatiales	0.0443018	0/+
f_Spirochaetaceae	Latescibacteria_genera_incertae_sedis	0.0300645	-/0
f_Lachnospiraceae	Latescibacteria_genera_incertae_sedis	0.00168244	0/-
c_Deltaproteobacteria	Latescibacteria_genera_incertae_sedis	0.012035	0/+
Flintibacter	Latescibacteria_genera_incertae_sedis	0.0252709	0/-
Mixta	Latescibacteria_genera_incertae_sedis	0.00214109	-/0
Pantoea	Latescibacteria_genera_incertae_sedis	0.0222226	0/+
c_Clostridia	Gp22	0.0082529	0/+
o_Oceanospirillales	Gp22	0.0463697	-/0
Anoxybacillus	Gp22	0.0463697	0/-
p_Actinobacteria	Gp22	0.00368798	0/+
Escherichia/Shigella	Gp22	0.0456987	+/0
f_Desulfobacteraceae	Gp22	0.0163663	0/+
c_Clostridia	Gp17	0.0143029	0/+
p_Actinobacteria	Gp17	0.00425323	0/+
Snodgrassella	Gp17	0.0478349	0/+
f_Desulfobacteraceae	Gp17	0.0368607	-/+
f_Spirochaetaceae	Clostridiisalibacter	0.0463697	0/-
Serratia	f_Steroidobacteraceae	0.0463412	+/0
Sulfurivirga	Brevundimonas	0.00371947	+/-
o_Chromatiales	Brevundimonas	0.0368607	+/0
Halomonas	Brevundimonas	0.0392955	0/-
f_Methylococcaceae	Brevundimonas	0.00229477	+/-
Ignatzschineria	Brevundimonas	0.00732837	+/0
Methylothermus	Brevundimonas	0.00184782	+/-
f_Chromatiaceae	Brevundimonas	0.00135927	0/-
Smithella	Nesterenkonia	0.0272221	-/0
o_Syntrophobacterales	Nesterenkonia	0.0324466	-/0
Roseomonas	Nesterenkonia	0.0286198	-/0
o_Rhodospirillales	Nesterenkonia	0.0463697	+/0
Haemophilus	Nesterenkonia	0.0300645	-/0
o_Bacteroidales	Nesterenkonia	0.0462857	-/0
Blastococcus	Lactobacillus	0.0453921	0/+
c_Gammaproteobacteria	o_Oceanospirillales	0.0406329	0/+
Woeseia	o_Oceanospirillales	0.0171651	0/+
Roseomonas	o_Oceanospirillales	0.0163663	0/-
Micrococcus	Cutibacterium	0.0193008	0/+
f_Pseudomonadaceae	Cutibacterium	0.0407041	0/+
Pelolinea	Cutibacterium	0.0212451	0/-
f_Geobacteraceae	Cutibacterium	0.0395544	0/+
Sulfurivirga	f_Hyphomicrobiaceae	0.0250273	0/+
f_Methylococcaceae	f_Hyphomicrobiaceae	0.0082529	0/+
Methylothermus	f_Hyphomicrobiaceae	0.0133389	0/+
f_Chromatiaceae	f_Hyphomicrobiaceae	0.0221743	0/+
Sulfurivirga	Syntrophorhabdus	0.0391012	-/0
Woeseia	Syntrophorhabdus	0.0341154	0/-
Gp16	Fenollaria	0.0324411	+/0
p_Gemmatimonadetes	Fenollaria	0.0279876	+/0
f_Orbaceae	Fenollaria	0.0191798	+/0
f_Comamonadaceae	Fenollaria	0.0187546	+/0
Finegoldia	Fenollaria	0.0234366	+/0
o_Burkholderiales	Fenollaria	0.0304028	+/0
Anaeromyxobacter	Fenollaria	0.0439077	+/0
Gaiella	Fenollaria	0.014265	+/0
Desulfobulbus	Fenollaria	0.0132662	+/0
Aquincola	Fenollaria	0.0300542	0/-
Methylopila	Fenollaria	0.0409589	0/-
Sulfuricaulis	Fenollaria	0.0117312	+/0
Actinomyces	Fenollaria	0.0443115	0/-
Dermacoccus	Fenollaria	0.014265	-/0
Enhydrobacter	Fenollaria	0.00408727	-/0
Romboutsia	Fenollaria	0.0301341	+/0
f_Sphingomonadaceae	Veillonella	0.0252709	-/0
Pseudoxanthomonas	Blastococcus	0.00792648	+/0
Brevibacterium	Blastococcus	0.0323533	0/+
Alcanivorax	Blastococcus	0.012035	+/0
Acinetobacter	Blastococcus	0.0082529	+/0
Pseudoxanthomonas	Clostridium sensu stricto	0.00598968	0/-
Alcanivorax	Clostridium sensu stricto	0.0368607	0/-
Brachybacterium	Clostridium sensu stricto	0.0353755	-/0
Escherichia/Shigella	Aliifodinibius	0.0447365	0/-
Serratia	Roseomonas	0.010088	0/-
Morganella	Roseomonas	0.0463697	-/0
p_Gemmatimonadetes	Brachybacterium	0.040978	-/0
Smithella	Brachybacterium	0.0342336	-/0
Anaeromyxobacter	Brachybacterium	0.0222226	-/0
f_Steroidobacteraceae	Brachybacterium	0.0411612	-/0
Zoogloea	Brachybacterium	0.0463697	-/0
Aliifodinibius	Brachybacterium	0.012035	-/0
Neisseria	Brachybacterium	0.0368607	0/+
Gaiella	Brachybacterium	0.0222226	-/0
Desulfobulbus	Brachybacterium	0.0162369	-/0
Sulfuricaulis	Brachybacterium	0.0450273	-/0
Kocuria	Brachybacterium	0.0368607	0/+
f_Sterolibacteriaceae	Brachybacterium	0.0278034	-/0
f_Blastocatellaceae	Brachybacterium	0.0275967	-/0
f_Orbaceae	Gaiella	0.00947257	+/0
f_Pseudomonadaceae	Gaiella	0.0353755	0/-
o_Spirochaetales	Gaiella	0.0279876	0/+
Pelolinea	Gaiella	0.0159977	0/+
f_Anaerolineaceae	Gaiella	0.014211	0/+
Gp21	p_Proteobacteria	0.0142749	+/0
Finegoldia	Aerococcus	0.0250273	-/0
Peptoniphilus	Aerococcus	0.0406329	-/0
Aliifodinibius	Aerococcus	0.00158011	-/0
Dermacoccus	Aerococcus	0.0463697	+/0
o_Desulfuromonadales	Nitrosopumilus	0.00455675	-/+
f_Halomonadaceae	Nitrosopumilus	0.00455675	-/+
o_Oceanospirillales	Nitrosopumilus	0.00979112	-/+
Haemophilus	Nitrosopumilus	0.0439064	0/-
o_Myxococcales	Nitrosopumilus	0.0490429	0/+
Sulfuricaulis	Nitrosopumilus	0.0323542	0/-
Acidovorax	Nitrosopumilus	0.0187715	+/0
f_Geobacteraceae	Nitrosopumilus	0.00345364	-/+
f_Desulfobacteraceae	Nitrosopumilus	0.0249712	-/0
o_Desulfuromonadales	c_Gammaproteobacteria	0.0222226	0/+
f_Halomonadaceae	c_Gammaproteobacteria	0.0286198	0/+
o_Chromatiales	c_Gammaproteobacteria	0.0407041	0/+
f_Geobacteraceae	c_Gammaproteobacteria	0.0461082	0/+
Nitrosopumilus	Gp6	0.0234642	+/0
Blautia	Gp6	0.00192971	-/0
Faecalibaculum	Gp6	0.0159977	0/-
Escherichia/Shigella	Gp6	0.00352954	+/-
f_Polyangiaceae	Gilliamella	0.0355391	0/+
Sulfurivirga	f_Sphingomonadaceae	0.0300645	0/-
f_Methylococcaceae	f_Sphingomonadaceae	0.00653016	0/-
Methylothermus	f_Sphingomonadaceae	0.00165384	0/-
f_Chromatiaceae	f_Sphingomonadaceae	0.00144665	+/-
f_Halomonadaceae	o_Rhodospirillales	0.0112376	0/+
f_Pseudomonadaceae	Bacillus	0.00425323	0/+
Cutibacterium	Bacillus	0.00794178	0/+
Novosphingobium	Bacillus	0.0250273	+/0
c_Gammaproteobacteria	Bacillus	0.0323533	-/0
Pseudomonas	Bacillus	0.00947719	-/+
c_Alphaproteobacteria	Bacillus	0.0082529	-/0
Chromohalobacter	Bacillus	0.0082529	-/0
f_Anaerolineaceae	Bacillus	0.0406329	0/-
Lawsonella	o_Bacillales	0.0463697	0/+
Neisseria	o_Bacillales	0.00514771	0/+
Brachybacterium	o_Bacillales	0.0463697	0/+
Desulfonispora	o_Bacillales	0.0463697	0/-
Kocuria	o_Bacillales	0.0143684	-/+
Pelolinea	o_Bacillales	0.0272609	-/0
c_Acidobacteria_Gp4	f_Ilumatobacteraceae	0.0279876	0/+
p_Chloroflexi	f_Ilumatobacteraceae	0.0369541	0/+
p_Firmicutes	f_Ilumatobacteraceae	0.0213394	-/0
Brevundimonas	f_Ilumatobacteraceae	0.0279876	0/-
f_Hyphomicrobiaceae	f_Ilumatobacteraceae	0.011755	0/+
c_Anaerolineae	f_Ilumatobacteraceae	0.0386968	0/+
Pelolinea	f_Ilumatobacteraceae	0.0272221	0/+
Kofleria	f_Ilumatobacteraceae	0.0125787	0/+
f_Chromatiaceae	f_Ilumatobacteraceae	0.040758	0/+
f_Anaerolineaceae	f_Ilumatobacteraceae	0.0447365	0/+
Nesterenkonia	Nocardioides	0.0082529	0/+
f_Methylobacteriaceae	Jeotgalicoccus	0.0369565	-/0
f_Pseudomonadaceae	Jeotgalicoccus	0.00799992	0/+
Cutibacterium	Jeotgalicoccus	0.0369541	0/+
Gp21	Jeotgalicoccus	0.00357106	-/+
?	Jeotgalicoccus	0.0449845	-/0
Nitrosopumilus	Jeotgalicoccus	0.00474777	-/+
c_Gammaproteobacteria	Jeotgalicoccus	0.0356591	0/+
Gp13	Jeotgalicoccus	0.0170909	0/-
Chromohalobacter	Jeotgalicoccus	0.0405516	0/+
Woeseia	Jeotgalicoccus	0.00916897	-/+
p_Chloroflexi	Calorithrix	0.0213394	-/0
p_Firmicutes	Calorithrix	0.0369541	0/+
Brevundimonas	Calorithrix	0.00799992	0/-
f_Hyphomicrobiaceae	Calorithrix	0.0161246	-/+
f_Sphingomonadaceae	Calorithrix	0.00424557	+/-
c_Anaerolineae	Calorithrix	0.00660938	-/0
Aggregatilinea	Calorithrix	0.00243711	-/+
Kofleria	Calorithrix	0.0336723	0/+
f_Anaerolineaceae	Calorithrix	0.0411612	-/0
Serratia	Aquincola	0.00594672	+/-
o_Syntrophobacterales	Aquincola	0.0333914	+/0
Halanaerobium	Aquincola	0.0439064	+/0
Pseudomonas	f_Rhodobacteraceae	0.0463697	+/0
Acidovorax	f_Rhodobacteraceae	0.0252709	0/-
c_Acidobacteria_Gp3	Caldithrix	0.0263969	-/0
p_Chloroflexi	Caldithrix	0.0082529	-/0
p_Firmicutes	Caldithrix	0.0222226	0/+
Brevundimonas	Caldithrix	0.00947719	+/-
f_Hyphomicrobiaceae	Caldithrix	0.00490665	-/+
Aliifodinibius	Caldithrix	0.0286198	-/0
f_Sphingomonadaceae	Caldithrix	0.0300645	0/-
f_Sterolibacteriaceae	Caldithrix	0.0386663	-/0
Dermacoccus	Caldithrix	0.020237	0/-
Aggregatilinea	Caldithrix	0.00345523	0/+
Kofleria	Caldithrix	0.00521451	-/+
Effusibacillus	Caldithrix	0.0390902	0/+
o_Syntrophobacterales	c_Deltaproteobacteria	0.014211	0/+
o_Desulfuromonadales	Nitrospina	0.00871884	-/0
f_Halomonadaceae	Nitrospina	0.0151942	0/+
Smithella	Nitrospina	0.0190427	0/-
Micrococcus	Nitrospina	0.00871884	-/0
o_Oceanospirillales	Nitrospina	0.0112318	-/0
Zoogloea	Nitrospina	0.020197	0/-
Gaiella	Nitrospina	0.0278034	0/-
Gp6	Nitrospina	0.00792648	+/0
Jeotgalicoccus	Nitrospina	0.0153146	-/0
Blautia	Nitrospina	0.00792648	-/0
Sulfuricaulis	Nitrospina	0.030215	0/-
Loigolactobacillus	Nitrospina	0.0236795	0/+
Escherichia/Shigella	Nitrospina	0.0171547	+/0
f_Geobacteraceae	Nitrospina	0.00375933	-/+
f_Blastocatellaceae	Nitrospina	0.0222206	0/-
Candidatus Hydrogenedens	Nitrospina	0.00611433	0/+
Gp18	Nitrospina	0.0112469	0/-
f_Bacillaceae 2	Nitrospina	0.0112469	0/+
Negativicoccus	Eremococcus	0.0162081	0/+
o_Desulfuromonadales	c_Alphaproteobacteria	0.0193008	0/+
f_Halomonadaceae	c_Alphaproteobacteria	0.0324466	0/+
Gp13	Negativicoccus	0.0236355	-/0
p_Firmicutes	p_Acidobacteria	0.040978	-/0
o_Bacillales	p_Acidobacteria	0.0463697	+/0
p_Actinobacteria	p_Acidobacteria	0.0368607	0/+
Sulfurivirga	Desulfonispora	0.040978	+/0
Nesterenkonia	Desulfonispora	0.0392955	+/0
Roseomonas	Desulfonispora	0.0324466	-/0
o_Rhodospirillales	Desulfonispora	0.0278284	+/0
Methylothermus	Desulfonispora	0.0463697	+/0
Desulfatiglans	Blautia	0.0286198	0/-
f_Lachnospiraceae	Blautia	0.0133389	0/+
Nitrosopumilus	Blautia	0.0343808	-/0
Halanaerobium	Blautia	0.00157874	0/-
Escherichia/Shigella	Blautia	0.00299	-/+
Alcanivorax	f_Flavobacteriaceae	0.0463412	-/0
c_Deltaproteobacteria	f_Flavobacteriaceae	0.0265083	0/+
Desulfatiglans	Methylopila	0.0206669	+/0
Gp16	Flintibacter	0.0250273	0/-
f_Comamonadaceae	Flintibacter	0.00168461	0/-
f_Lachnospiraceae	Flintibacter	0.0193008	0/+
o_Syntrophobacterales	Flintibacter	0.00173429	0/-
c_Deltaproteobacteria	Flintibacter	0.00137328	0/-
f_Flavobacteriaceae	Flintibacter	0.0304028	0/-
Xanthomonas	Flintibacter	0.00219092	-/0
o_Bacteroidales	Flintibacter	0.0405246	0/-
f_Enterobacteriaceae	Flintibacter	0.0252709	0/-
Nesterenkonia	f_Intrasporangiaceae	0.00490665	-/+
Morganella	Gp10	0.0336991	0/+
Gp13	Gp10	0.0204617	0/-
c_Coriobacteriia	Gp10	0.00139198	0/-
f_Orbaceae	f_Eubacteriaceae	0.0443115	-/0
Finegoldia	f_Eubacteriaceae	0.0463697	-/0
o_Spirochaetales	f_Eubacteriaceae	0.0355665	0/-
Nitrosopumilus	f_Eubacteriaceae	0.0439064	0/+
Gilliamella	f_Eubacteriaceae	0.033612	-/0
Gp13	f_Eubacteriaceae	0.0439077	0/-
Enhydrobacter	f_Eubacteriaceae	0.0368607	+/0
Woeseia	f_Eubacteriaceae	0.0443018	0/+
f_Orbaceae	Anoxybacillus	0.00797248	0/-
Finegoldia	Anoxybacillus	0.0324466	0/-
o_Rhizobiales	Anoxybacillus	0.010088	0/-
Gilliamella	Anoxybacillus	0.0276043	0/-
f_Flavobacteriaceae	Anoxybacillus	0.0463412	+/0
Snodgrassella	Anoxybacillus	0.0276994	0/-
Gp3	Anoxybacillus	0.0489774	0/-
f_Desulfobacteraceae	Anoxybacillus	0.0353755	0/-
f_Orbaceae	Aeromonas	0.047669	0/+
f_Desulfobacteraceae	Aeromonas	0.0324466	0/+
f_Halomonadaceae	f_Rhizobiaceae	0.0463697	-/0
f_Pseudomonadaceae	f_Rhizobiaceae	0.0206669	+/0
Woeseia	f_Rhizobiaceae	0.0462997	+/0
f_Desulfobacteraceae	f_Rhizobiaceae	0.00142513	-/0
Anoxybacillus	p_Actinobacteria	0.0368607	0/-
f_Orbaceae	Sulfuricaulis	0.0239672	+/0
Gilliamella	Sulfuricaulis	0.0313347	+/0
Desulfobulbus	Sulfuricaulis	0.0390778	+/0
Lysobacter	Sulfuricaulis	0.0456026	0/+
Enhydrobacter	Sulfuricaulis	0.00159491	-/0
Desulfatiglans	Faecalibaculum	0.00799992	0/-
Anaeromyxobacter	Faecalibaculum	0.0439077	0/-
c_Betaproteobacteria	Faecalibaculum	0.00737712	0/-
Haemophilus	Faecalibaculum	0.0411612	+/0
p_Bacteroidetes	Faecalibaculum	0.0228423	0/-
o_Bacteroidales	Faecalibaculum	0.0239512	0/-
Morganella	Gp13	0.0408456	0/-
o_Desulfuromonadales	Gp13	0.0355665	0/-
o_Oceanospirillales	Gp13	0.0161246	+/-
Sulfuricaulis	Gp13	0.0446732	0/+
f_Geobacteraceae	Gp13	0.0100463	+/-
Ignatzschineria	f_Methylococcaceae	0.00794178	+/0
Kofleria	f_Methylococcaceae	0.00799992	0/+
Corynebacterium	Actinomyces	0.00156863	-/0
o_Spirochaetales	Actinomyces	0.030215	-/0
f_Spirochaetaceae	Gp23	0.0353755	-/0
?	Gp23	0.040978	0/+
c_Deltaproteobacteria	Gp23	0.012035	0/+
Halanaerobium	Gp23	0.0239672	0/+
Blautia	Gp23	0.00168244	0/-
Flintibacter	Gp23	0.0252709	0/-
Mixta	Gp23	0.00164474	-/0
p_Bacteroidetes	Gp23	0.0265086	0/+
Pantoea	Gp23	0.0222226	0/+
f_Methylococcaceae	c_Anaerolineae	0.0447365	0/+
Arboricoccus	c_Anaerolineae	0.0120181	-/0
Pelolinea	c_Anaerolineae	0.0386968	0/+
f_Chromatiaceae	c_Anaerolineae	0.0110816	-/+
Nesterenkonia	Kocuria	0.00345523	0/+
Woeseia	Acidovorax	0.020757	+/0
f_Steroidobacteraceae	f_Sterolibacteriaceae	0.0477935	0/+
f_Methylococcaceae	f_Sterolibacteriaceae	0.0336991	-/0
Serratia	Loigolactobacillus	0.00147706	-/0
p_Gemmatimonadetes	Loigolactobacillus	0.0016069	-/0
f_Spirochaetaceae	Loigolactobacillus	0.0353755	0/-
Anaeromyxobacter	Loigolactobacillus	0.00158444	-/0
f_Pseudomonadaceae	Loigolactobacillus	0.0463697	0/+
o_Spirochaetales	Loigolactobacillus	0.0212451	0/-
Brachybacterium	Loigolactobacillus	0.0222226	+/0
Desulfobulbus	Loigolactobacillus	0.0439064	-/0
Pelolinea	Loigolactobacillus	0.013263	0/-
f_Anaerolineaceae	Loigolactobacillus	0.00173458	0/-
Morganella	Methylothermus	0.00732837	+/0
Kofleria	Methylothermus	0.00799992	0/+
Enhydrobacter	Methylothermus	0.0463697	0/-
f_Chromatiaceae	Methylothermus	0.0132752	0/+
p_Gemmatimonadetes	Escherichia/Shigella	0.00374915	0/-
o_Desulfuromonadales	Escherichia/Shigella	0.0463412	-/0
Desulfobulbus	Escherichia/Shigella	0.044533	0/-
c_Deltaproteobacteria	Escherichia/Shigella	0.0443279	0/-
Halanaerobium	Escherichia/Shigella	0.0369541	0/-
Pantoea	Escherichia/Shigella	0.00285055	0/-
f_Orbaceae	Dermacoccus	0.00142766	-/0
Sulfurivirga	Dermacoccus	0.00195918	0/-
Gaiella	Dermacoccus	0.00140368	-/0
f_Methylococcaceae	Dermacoccus	0.00653016	0/-
Methylothermus	Dermacoccus	0.0250273	0/-
f_Chromatiaceae	Dermacoccus	0.0272713	0/-
Brevundimonas	Arboricoccus	0.0194509	0/-
f_Sphingomonadaceae	Arboricoccus	0.00394984	+/-
f_Polyangiaceae	Snodgrassella	0.00611404	0/+
f_Orbaceae	Gp3	0.0125787	0/+
f_Desulfobacteraceae	Gp3	0.0341704	0/+
Rothia	c_Bacilli	0.0278284	0/+
Nesterenkonia	c_Bacilli	0.00732837	0/+
Pseudomonas	c_Bacilli	0.00732837	+/0
Kocuria	c_Bacilli	0.0206669	0/+
f_Pseudomonadaceae	Pelolinea	0.0132949	0/-
Mixta	Pelolinea	0.0285653	0/-
Sulfurivirga	Aggregatilinea	0.0161246	-/+
f_Methylococcaceae	Aggregatilinea	0.00299	-/+
Methylothermus	Aggregatilinea	0.0101645	0/+
Arboricoccus	Aggregatilinea	0.00351379	-/+
f_Chromatiaceae	Aggregatilinea	0.0137425	0/+
Gp21	f_Geobacteraceae	0.0087725	-/+
Serratia	f_Blastocatellaceae	0.0228605	+/0
p_Gemmatimonadetes	f_Blastocatellaceae	0.0228605	+/0
Anaeromyxobacter	f_Blastocatellaceae	0.0272204	+/0
f_Pseudomonadaceae	f_Blastocatellaceae	0.0294345	0/-
o_Spirochaetales	f_Blastocatellaceae	0.0490023	0/+
Gp21	f_Blastocatellaceae	0.0279344	0/-
Nitrosopumilus	f_Blastocatellaceae	0.0237118	0/-
Desulfobulbus	f_Blastocatellaceae	0.0336963	+/0
Gp13	f_Blastocatellaceae	0.0273471	0/+
Woeseia	f_Blastocatellaceae	0.0407234	0/-
f_Flavobacteriaceae	p_Bacteroidetes	0.0366086	0/+
f_Thiobacillaceae	p_Bacteroidetes	0.0286105	0/+
Desulfatiglans	Effusibacillus	0.0479491	+/0
Methylopila	Effusibacillus	0.0439852	+/0
f_Orbaceae	Lentibacillus	0.0463412	-/0
Fenollaria	Lentibacillus	0.014265	-/0
Brachybacterium	Lentibacillus	0.0163309	+/0
Sulfuricaulis	Lentibacillus	0.00140809	-/0
Dermacoccus	Lentibacillus	0.0368607	+/0
Enhydrobacter	Lentibacillus	0.0100431	+/0
Escherichia/Shigella	f_Thiobacillaceae	0.0247227	0/-
Halomonas	Enhydrobacter	0.00211394	0/-
Desulfobulbus	Enhydrobacter	0.0439064	-/0
Serratia	Gp18	0.0181367	+/0
p_Gemmatimonadetes	Gp18	0.0239672	+/0
f_Spirochaetaceae	Gp18	0.0163663	0/+
Anaeromyxobacter	Gp18	0.0278284	+/0
Brachybacterium	Gp18	0.012035	-/0
Nitrosopumilus	Gp18	0.0408273	0/-
f_Anaerolineaceae	Gp18	0.040978	0/+
p_Gemmatimonadetes	Pantoea	0.0181367	0/+
Chromohalobacter	f_Polyangiaceae	0.0462079	+/0
Nesterenkonia	Gemella	0.0324466	0/+
Brachybacterium	Gemella	0.0112376	0/+
o_Bacillales	Gemella	0.0163663	0/+
Negativicoccus	Gemella	0.0113003	-/0
Gp13	Gemella	0.0112965	+/0
Aquincola	o_Bacteroidales	0.0322178	+/0
p_Bacteroidetes	o_Bacteroidales	0.0270246	0/+
Kofleria	f_Chromatiaceae	0.0163094	0/+
f_Orbaceae	f_Bacillaceae 2	0.0250603	-/0
f_Spirochaetaceae	f_Bacillaceae 2	0.00220883	0/-
Finegoldia	f_Bacillaceae 2	0.040978	-/0
Brachybacterium	f_Bacillaceae 3	0.00297231	+/0
Nitrosopumilus	f_Bacillaceae 4	0.0408273	0/+
Gilliamella	f_Bacillaceae 5	0.0405227	-/0
Snodgrassella	f_Bacillaceae 6	0.027982	-/0
Morganella	c_Coriobacteriia	0.00223144	0/-
Nitrosopumilus	c_Coriobacteriia	0.0322191	0/-
Gp13	c_Coriobacteriia	0.0100901	0/+
Woeseia	c_Coriobacteriia	0.0337538	0/-
o_Desulfuromonadales	Woeseia	0.00660757	0/+
f_Halomonadaceae	Woeseia	0.00659349	-/+
o_Myxococcales	Woeseia	0.0265258	0/+
f_Geobacteraceae	Woeseia	0.00799992	0/+
f_Desulfobacteraceae	Woeseia	0.0109002	-/0
p_Proteobacteria	f_Anaerolineaceae	0.0463697	-/0
Arboricoccus	f_Anaerolineaceae	0.0439627	-/0
Pelolinea	f_Anaerolineaceae	0.014265	0/+
f_Geobacteraceae	f_Anaerolineaceae	0.0312161	0/-
Candidatus Hydrogenedens	f_Anaerolineaceae	0.0159782	0/-
f_Neisseriaceae	Facklamia	0.00951337	-/0
f_Chromatiaceae	Facklamia	0.00594491	-/0
o_Desulfuromonadales	Nitrospira	0.0064934	-/+
f_Halomonadaceae	Nitrospira	0.00254211	0/+
d_Bacteria	Nitrospira	0.0368607	0/+
Smithella	Nitrospira	0.0447365	0/-
Micrococcus	Nitrospira	0.0143029	-/0
o_Oceanospirillales	Nitrospira	0.00653016	-/0
Zoogloea	Nitrospira	0.0323533	+/0
Gp6	Nitrospira	0.00794178	+/0
o_Rhodospirillales	Nitrospira	0.0100431	0/+
Jeotgalicoccus	Nitrospira	0.00792648	-/0
Blautia	Nitrospira	0.00123015	-/0
Escherichia/Shigella	Nitrospira	0.0391012	+/0
f_Geobacteraceae	Nitrospira	0.00452548	-/+
Candidatus Hydrogenedens	Nitrospira	0.0455457	0/+
f_Spirochaetaceae	f_Aminicenantes	0.0125787	0/+
Granulicatella	f_Aminicenantes	0.0206669	+/0
Smithella	f_Aminicenantes	0.0204617	0/+
f_Geobacteraceae	f_Aminicenantes	0.0395544	0/-
Candidatus Hydrogenedens	f_Aminicenantes	0.0294345	0/-
f_Bacillaceae 2	f_Aminicenantes	0.00214983	0/-
f_Orbaceae	Romboutsia	0.0170744	+/0
f_Pseudomonadaceae	Romboutsia	0.0353755	0/-
Brachybacterium	Romboutsia	0.040978	-/0
f_Methylococcaceae	Romboutsia	0.0453921	0/+
Mixta	Romboutsia	0.00136252	0/-
Dermacoccus	Romboutsia	0.00168584	-/0
f_Methylobacteriaceae	o_Lactobacillales	0.0247049	0/-
Anaeromyxobacter	o_Lactobacillales	0.0439064	+/0
Roseomonas	o_Lactobacillales	0.0245401	0/-
Gilliamella	o_Lactobacillales	0.0322178	+/0
Aquincola	o_Lactobacillales	0.00793825	+/-
Snodgrassella	o_Lactobacillales	0.0405388	+/0
o_Syntrophobacterales	f_Enterobacteriaceae	0.0368607	0/+
c_Deltaproteobacteria	f_Enterobacteriaceae	0.0324466	0/+

## Sheet: Sheet5
Genus_1	Genus_2	empPVals
o_Pleosporales	o_Saccharomycetales	0.0303253
Roussoella	o_Saccharomycetales	0.0178836
Kodamaea	o_Saccharomycetales	0.0130933
Aureobasidium	o_Saccharomycetales	0.042281
d_Fungi	o_Saccharomycetales	0.049235
f_Mycosphaerellaceae	o_Saccharomycetales	0.0318634
Cystodendron	Roussoella	0.00571732
c_Dothideomycetes	Roussoella	0.0325895
Didymella	Roussoella	0.0208228
Darksidea	Roussoella	0.0496314
f_Dipodascaceae	Roussoella	7.06035e-06
f_Helotiales_fam_Incertae_sedis	Roussoella	0.0325895
Cenococcum	o_Helotiales	0.00462244
Curvularia	o_Helotiales	0.000196905
o_Agaricales	o_Helotiales	0.000887251
o_Malasseziales	o_Helotiales	0.00682579
Coniochaeta	o_Helotiales	0.0300476
f_Saccharomycetales_fam_Incertae_sedis	o_Helotiales	0.0202057
Trichosporon	o_Helotiales	0.0167678
Sarocladium	o_Helotiales	0.0202057
f_Hypocreales_fam_Incertae_sedis	o_Helotiales	0.000257311
Cladosporium	o_Helotiales	0.0181205
Trichocladium	Cenococcum	0.0328848
Cystodendron	Cenococcum	0.0211029
Didymella	Cenococcum	0.0392291
o_Pleosporales	Cenococcum	0.0325895
Cistella	Cenococcum	0.00462244
o_Pleosporales	Cenococcum	0.0475188
p_Ascomycota	Cenococcum	0.00936595
Oidiodendron	Cenococcum	0.0498505
Curvularia	Millerozyma	0.0321369
Lophiostoma	Millerozyma	0.00621886
Aspergillus	Millerozyma	0.00645342
Aureobasidium	Millerozyma	0.0318634
Cladosporium	Millerozyma	0.0455283
Cistella	Curvularia	0.000660535
p_Ascomycota	Curvularia	0.00677375
Leohumicola	Curvularia	0.0366009
f_Phaeosphaeriaceae	Thermomyces	0.00361699
Oidiodendron	Thermomyces	0.0229396
Roussoella	o_Hypocreales	0.000268816
Didymella	o_Hypocreales	0.0389504
Candida	o_Hypocreales	0.0335796
Penicillium	o_Hypocreales	0.0287772
p_Basidiomycota	o_Hypocreales	0.0209156
o_Eurotiales	o_Hypocreales	0.0048366
d_Fungi	o_Hypocreales	0.00677375
f_Mycosphaerellaceae	o_Hypocreales	0.00890493
f_Hypocreaceae	o_Hypocreales	0.000882544
Thermomyces	o_Hypocreales_fam_Incertae_sedis	0.0171901
c_Eudicotyledonae	o_Hypocreales_fam_Incertae_sedis	0.035382
f_Dipodascaceae	o_Hypocreales_fam_Incertae_sedis	0.0389198
o_Tremellales	o_Hypocreales_fam_Incertae_sedis	0.032122
Curvularia	Trichocladium	0.014099
Roussoella	Fusarium	0.0180805
Cenococcum	Fusarium	0.00182105
Curvularia	Fusarium	0.00677375
Earliella	Fusarium	0.019103
Trichosporon	Fusarium	0.0329067
p_Ascomycota	Fusarium	0.0258623
d_Fungi	Fusarium	0.0366754
f_Mycosphaerellaceae	Fusarium	0.0327966
Mariannaea	Fusarium	0.0180797
f_Hypocreales_fam_Incertae_sedis	Fusarium	0.00284061
Cladophialophora	Fusarium	0.0398141
Thermomyces	c_Eudicotyledonae	0.0245468
f_Dipodascaceae	c_Eudicotyledonae	0.0130713
c_Agaricomycetes	c_Eudicotyledonae	0.0122944
Millerozyma	Earliella	0.037951
Thermomyces	Earliella	0.0123355
Trichocladium	Earliella	0.00342662
Lophiostoma	Earliella	0.0190805
o_Agaricales	Earliella	0.0481495
Cadophora	Earliella	0.0268348
Hannaella	Earliella	0.011073
p_Ascomycota	Earliella	0.0475188
c_Tremellomycetes	Earliella	0.0169713
Oidiodendron	Earliella	0.0385511
Leohumicola	Earliella	0.00952363
Cadophora	c_Dothideomycetes	0.0402118
Roussoella	o_Russulales	0.00164166
Cenococcum	o_Russulales	0.013172
p_Basidiomycota	o_Russulales	0.00791492
c_Agaricomycetes	o_Russulales	0.0179613
d_Fungi	o_Russulales	0.0434651
f_Mycosphaerellaceae	o_Russulales	0.00192774
Hortaea	f_Dipodascaceae	0.0125538
Trichocladium	Lophiostoma	0.00571732
Cadophora	Lophiostoma	0.0178773
Leohumicola	Lophiostoma	0.0133859
Roussoella	f_Pyronemataceae	0.0325895
Cenococcum	f_Pyronemataceae	0.00259664
Curvularia	f_Pyronemataceae	0.0111792
d_Fungi	f_Pyronemataceae	0.0390307
f_Mycosphaerellaceae	f_Pyronemataceae	0.0155304
Curvularia	o_Xylariales	0.0366009
Earliella	o_Xylariales	0.00952363
Lophiostoma	o_Xylariales	0.0133859
Hannaella	o_Xylariales	0.0241694
Coniochaeta	o_Xylariales	0.0250739
Cladosporium	o_Xylariales	0.000680147
Lophiostoma	Gibberella	0.00729831
Aspergillus	Gibberella	0.0366974
Aureobasidium	Gibberella	0.00788929
d_Fungi	Gibberella	0.0172105
Tilletia	Gibberella	0.0191001
Cladosporium	Exophiala	0.0489588
Roussoella	d_Fungi	0.0325895
Cenococcum	d_Fungi	0.00462244
Curvularia	d_Fungi	0.0325895
Didymella	d_Fungi	0.0389504
f_Saccharomycetales_fam_Incertae_sedis	d_Fungi	0.0475455
Trichosporon	d_Fungi	0.0390307
o_Eurotiales	d_Fungi	0.0155304
d_Fungi	d_Fungi	0.0178836
f_Mycosphaerellaceae	d_Fungi	0.0279525
Roussoella	o_Agaricales	0.0268529
Cenococcum	o_Agaricales	0.00244968
Curvularia	o_Agaricales	0.00412455
o_Malasseziales	o_Agaricales	5.38679e-05
Hannaella	o_Agaricales	0.0343599
Cistella	o_Agaricales	4.28851e-05
d_Fungi	o_Agaricales	0.0305426
Cladosporium	o_Agaricales	0.0398141
Earliella	Stachybotrys	0.014758
Lophiostoma	Stachybotrys	0.00642754
o_Xylariales	Stachybotrys	0.0177144
o_Agaricales	Stachybotrys	0.0321215
Cladorrhinum	Stachybotrys	0.019315
Colletotrichum	Stachybotrys	0.0472923
Hannaella	Stachybotrys	0.0223677
Cercophora	Stachybotrys	0.0166101
c_Tremellomycetes	Stachybotrys	0.0190805
Leohumicola	Stachybotrys	0.0177144
Cladosporium	Stachybotrys	0.000830507
Cystodendron	Didymella	0.0201523
f_Dipodascaceae	Didymella	0.0194
Trichocladium	Achroiostachys	0.0283816
Earliella	Achroiostachys	0.0279948
Lophiostoma	Achroiostachys	0.00795832
Stachybotrys	Achroiostachys	0.0154274
Hannaella	Achroiostachys	0.0439536
Coniochaeta	Achroiostachys	0.0303122
f_Saccharomycetales_fam_Incertae_sedis	Achroiostachys	0.00941982
Trichosporon	Achroiostachys	0.0490242
Cladosporium	Achroiostachys	0.000913139
Cenococcum	o_Malasseziales	0.0194
Curvularia	o_Malasseziales	2.92874e-05
Lophiostoma	o_Malasseziales	0.0357714
Cistella	o_Malasseziales	0.00682579
Trichosporon	o_Malasseziales	0.0332917
Roussoella	Cladorrhinum	0.0389198
Cenococcum	Cladorrhinum	0.038395
Curvularia	Cladorrhinum	0.0456854
Earliella	Cladorrhinum	0.0435945
d_Fungi	Cladorrhinum	0.0419453
Lophiostoma	Cladorrhinum	0.0206821
Kodamaea	Cladorrhinum	0.0327109
Aspergillus	Cladorrhinum	0.0181268
Didymella	Cladorrhinum	0.0432724
Candida	Cladorrhinum	0.0181268
Cadophora	Cladorrhinum	0.0273596
Trichosporon	Cladorrhinum	0.0125086
p_Basidiomycota	Cladorrhinum	0.0223361
o_Sordariales	Cladorrhinum	0.00088542
o_Eurotiales	Cladorrhinum	0.0349963
f_Lasiosphaeriaceae	Cladorrhinum	0.0389198
d_Fungi	Cladorrhinum	0.0482473
Cladosporium	Cladorrhinum	0.00321795
Didymella	Candida	0.0431474
o_Pleosporales	Candida	3.47788e-05
f_Dipodascaceae	Candida	0.0455283
Roussoella	o_Sordariales	0.000204489
Didymella	o_Sordariales	0.0389504
Candida	o_Sordariales	0.0335796
Penicillium	o_Sordariales	0.0287772
p_Basidiomycota	o_Sordariales	0.0209156
o_Eurotiales	o_Sordariales	0.0048366
d_Fungi	o_Sordariales	0.00677375
f_Mycosphaerellaceae	o_Sordariales	0.00890493
Oidiodendron	o_Auriculariales	0.0113578
Cenococcum	c_Agaricomycetes	0.0054064
Curvularia	c_Agaricomycetes	0.00175934
Earliella	c_Agaricomycetes	0.010703
Lophiostoma	c_Agaricomycetes	0.0238127
o_Agaricales	c_Agaricomycetes	0.0361116
o_Malasseziales	c_Agaricomycetes	0.0241289
Trichosporon	c_Agaricomycetes	0.0272611
o_Eurotiales	c_Agaricomycetes	0.0325639
f_Mycosphaerellaceae	c_Agaricomycetes	0.0192871
Cladosporium	c_Agaricomycetes	0.00462244
Roussoella	c_Sordariomycetes	0.0325895
Cenococcum	c_Sordariomycetes	0.00462244
Curvularia	c_Sordariomycetes	0.0325895
Didymella	c_Sordariomycetes	0.0389504
f_Saccharomycetales_fam_Incertae_sedis	c_Sordariomycetes	0.0475455
Trichosporon	c_Sordariomycetes	0.0390307
o_Eurotiales	c_Sordariomycetes	0.0155304
d_Fungi	c_Sordariomycetes	0.0178836
f_Mycosphaerellaceae	c_Sordariomycetes	0.0279525
Roussoella	Colletotrichum	0.0472923
Lophiostoma	Colletotrichum	0.0476495
Aspergillus	Colletotrichum	0.00791492
f_Pleosporaceae	Colletotrichum	0.0177897
Trichosporon	Colletotrichum	0.0113729
p_Basidiomycota	Colletotrichum	0.00594691
Aureobasidium	Colletotrichum	0.0292442
d_Fungi	Colletotrichum	0.0206662
f_Mycosphaerellaceae	Colletotrichum	0.0198425
Cladosporium	Colletotrichum	0.00158963
Cladophialophora	Colletotrichum	0.022356
Curvularia	Hannaella	0.0325895
Trichocladium	Hannaella	0.0332898
Lophiostoma	Hannaella	0.00114587
Aspergillus	Hannaella	0.0178836
Aureobasidium	Hannaella	0.00246432
d_Fungi	Hannaella	0.0253744
Leohumicola	Hannaella	0.0241694
Cladosporium	Hannaella	0.000872607
Curvularia	Coniochaeta	0.00571732
Earliella	Coniochaeta	0.0457427
Lophiostoma	Coniochaeta	0.00351972
o_Agaricales	Coniochaeta	0.00237385
c_Agaricomycetes	Coniochaeta	0.0332898
Cistella	Coniochaeta	0.0300476
Trichosporon	Coniochaeta	0.0366974
Aureobasidium	Coniochaeta	0.0465646
c_Tremellomycetes	Coniochaeta	0.0418362
Leohumicola	Coniochaeta	0.0250739
Cladosporium	Coniochaeta	0.0178813
Curvularia	o_Pleosporales	0.0292461
Cystodendron	Penicillium	0.0489588
f_Pyronemataceae	Penicillium	0.0411585
Didymella	Penicillium	0.0322459
o_Pleosporales	Penicillium	0.00336308
f_Dipodascaceae	Penicillium	0.0428304
Curvularia	f_Saccharomycetales_fam_Incertae_sedis	0.0292461
Cistella	f_Saccharomycetales_fam_Incertae_sedis	0.0202057
Darksidea	f_Saccharomycetales_fam_Incertae_sedis	0.0410442
Cenococcum	Plectosphaerella	0.0303966
Curvularia	Plectosphaerella	0.0147381
Earliella	Plectosphaerella	0.00462244
Lophiostoma	Plectosphaerella	0.00462244
Aspergillus	Plectosphaerella	0.0475455
Stachybotrys	Plectosphaerella	0.0223677
Coniochaeta	Plectosphaerella	0.0487687
Trichosporon	Plectosphaerella	0.0248647
o_Eurotiales	Plectosphaerella	0.0241093
d_Fungi	Plectosphaerella	0.0410442
f_Mycosphaerellaceae	Plectosphaerella	0.0393068
Mariannaea	Plectosphaerella	0.0332898
f_Hypocreales_fam_Incertae_sedis	Plectosphaerella	0.0231088
Cladosporium	Plectosphaerella	0.000203443
Hannaella	Trichosporon	0.0122769
Cistella	Trichosporon	0.0167678
p_Ascomycota	Trichosporon	0.0125538
p_Ascomycota	Trichosporon	0.0194105
Cenococcum	Trichoderma	0.00693117
Curvularia	Trichoderma	0.00669008
f_Phaeosphaeriaceae	Trichoderma	0.00682579
Kodamaea	Trichoderma	0.0402247
f_Saccharomycetales_fam_Incertae_sedis	Trichoderma	0.00644479
Trichosporon	Trichoderma	0.0327985
o_Eurotiales	Trichoderma	0.00633418
f_Mycosphaerellaceae	Trichoderma	0.0165892
Sarocladium	Trichoderma	0.0108727
f_Hypocreales_fam_Incertae_sedis	Trichoderma	0.00669008
c_Sordariomycetes	Trichoderma	0.0201523
c_Microascaceae	Trichoderma	0.0351742
Cladosporium	Trichoderma	0.0155304
Curvularia	p_Ascomycota	0.0455283
Cystodendron	p_Basidiomycota	0.0398437
Didymella	p_Basidiomycota	0.0423145
f_Dipodascaceae	p_Basidiomycota	0.0287772
Thermomyces	Volutella	0.0279033
Earliella	Volutella	0.0156081
Wickerhamiella	Volutella	0.00759851
Curvularia	Cercophora	0.0325895
Earliella	Cercophora	0.0091361
Lophiostoma	Cercophora	0.0091361
Hannaella	Cercophora	0.035382
Coniochaeta	Cercophora	0.0300476
f_Saccharomycetales_fam_Incertae_sedis	Cercophora	0.0475455
Trichosporon	Cercophora	0.0390307
Cladosporium	Cercophora	0.000945303
Cadophora	Aureobasidium	0.0385511
Roussoella	o_Pleosporales	0.0202057
f_Phaeosphaeriaceae	o_Pleosporales	0.0235952
Cadophora	Darksidea	0.0194084
Wickerhamiella	d_Fungi	0.02867
Roussoella	o_Sordariales	0.035512
Cenococcum	o_Sordariales	0.0223918
Curvularia	o_Sordariales	0.0385707
Earliella	o_Sordariales	0.0402118
o_Eurotiales	o_Sordariales	0.0240886
d_Fungi	o_Sordariales	0.031804
f_Mycosphaerellaceae	o_Sordariales	0.0340963
Cladosporium	o_Sordariales	0.0280644
Cystodendron	o_Eurotiales	0.0113525
c_Dothideomycetes	o_Eurotiales	0.0155304
f_Pyronemataceae	o_Eurotiales	0.0279525
Didymella	o_Eurotiales	0.0423145
o_Pleosporales	o_Eurotiales	0.0327985
o_Pleosporales	o_Eurotiales	0.00533501
Darksidea	o_Eurotiales	0.0343599
f_Dipodascaceae	o_Eurotiales	0.00669008
f_Helotiales_fam_Incertae_sedis	o_Eurotiales	0.0155304
Hortaea	c_Agaricomycetes	0.0350408
Thermomyces	c_Agaricomycetes	0.00374722
f_Dipodascaceae	c_Agaricomycetes	0.0167678
o_Tremellales	c_Agaricomycetes	0.00952363
Cenococcum	f_Lasiosphaeriaceae	0.00311728
Curvularia	f_Lasiosphaeriaceae	0.000805665
Earliella	f_Lasiosphaeriaceae	0.045686
o_Agaricales	f_Lasiosphaeriaceae	0.000940334
o_Malasseziales	f_Lasiosphaeriaceae	0.0131715
Cystodendron	d_Fungi	0.0168944
c_Dothideomycetes	d_Fungi	0.0178836
Didymella	d_Fungi	0.0268602
p_Ascomycota	d_Fungi	0.0303253
o_Pleosporales	d_Fungi	0.0197706
Darksidea	d_Fungi	0.0178836
f_Dipodascaceae	d_Fungi	0.0130713
p_Ascomycota	d_Fungi	0.0487687
f_Helotiales_fam_Incertae_sedis	d_Fungi	0.0178836
Cystodendron	f_Mycosphaerellaceae	0.0168154
c_Dothideomycetes	f_Mycosphaerellaceae	0.0279525
Didymella	f_Mycosphaerellaceae	0.0322459
o_Pleosporales	f_Mycosphaerellaceae	0.0226812
f_Dipodascaceae	f_Mycosphaerellaceae	0.0146623
p_Ascomycota	f_Mycosphaerellaceae	0.013098
f_Helotiales_fam_Incertae_sedis	f_Mycosphaerellaceae	0.0279525
o_Saccharomycetales	Mariannaea	0.0256238
Thermomyces	Mariannaea	0.0459812
Trichocladium	Mariannaea	0.0288102
o_Russulales	Mariannaea	0.00317245
Aspergillus	Mariannaea	0.0279033
c_Agaricomycetes	Mariannaea	0.0281365
Cadophora	Mariannaea	0.0382028
Colletotrichum	Mariannaea	0.0401376
Aureobasidium	Mariannaea	0.00798473
p_Ascomycota	Mariannaea	0.035512
Oidiodendron	Mariannaea	0.00361124
o_Eurotiales	f_Nectriaceae	0.0327985
Cladosporium	f_Nectriaceae	0.0390307
Cenococcum	Sarocladium	0.037951
Millerozyma	Sarocladium	0.049235
Curvularia	Sarocladium	0.0455283
d_Fungi	Sarocladium	0.0475455
Achroiostachys	Sarocladium	0.0187112
c_Sordariomycetes	Sarocladium	0.0475455
Cistella	Sarocladium	0.0202057
f_Saccharomycetales_fam_Incertae_sedis	Sarocladium	0.000202135
Cercophora	Sarocladium	0.0475455
f_Hypocreales_fam_Incertae_sedis	Sarocladium	0.0246064
c_Tremellomycetes	Sarocladium	0.0248647
Cadophora	Tilletia	0.0411707
Hannaella	Tilletia	0.0180805
Trichocladium	f_Hypocreales_fam_Incertae_sedis	0.0343599
o_Russulales	f_Hypocreales_fam_Incertae_sedis	0.00749809
f_Pyronemataceae	f_Hypocreales_fam_Incertae_sedis	0.0325895
o_Xylariales	f_Hypocreales_fam_Incertae_sedis	0.0343599
d_Fungi	f_Hypocreales_fam_Incertae_sedis	0.0325895
o_Agaricales	f_Hypocreales_fam_Incertae_sedis	0.00128263
Wickerhamiella	f_Hypocreales_fam_Incertae_sedis	0.0203134
o_Malasseziales	f_Hypocreales_fam_Incertae_sedis	0.000213903
Cladorrhinum	f_Hypocreales_fam_Incertae_sedis	0.0389198
c_Agaricomycetes	f_Hypocreales_fam_Incertae_sedis	0.00311728
c_Sordariomycetes	f_Hypocreales_fam_Incertae_sedis	0.0325895
Colletotrichum	f_Hypocreales_fam_Incertae_sedis	0.0472923
Coniochaeta	f_Hypocreales_fam_Incertae_sedis	0.032122
o_Pleosporales	f_Hypocreales_fam_Incertae_sedis	0.0292461
Cistella	f_Hypocreales_fam_Incertae_sedis	0.00017154
Cercophora	f_Hypocreales_fam_Incertae_sedis	0.0325895
o_Sordariales	f_Hypocreales_fam_Incertae_sedis	0.035512
c_Agaricomycetes	f_Hypocreales_fam_Incertae_sedis	0.0107425
f_Lasiosphaeriaceae	f_Hypocreales_fam_Incertae_sedis	0.000646414
p_Ascomycota	f_Hypocreales_fam_Incertae_sedis	0.0167678
Leohumicola	f_Hypocreales_fam_Incertae_sedis	0.0343599
Curvularia	c_Tremellomycetes	0.0496314
Trichocladium	c_Tremellomycetes	0.0428759
Lophiostoma	c_Tremellomycetes	0.00539019
f_Saccharomycetales_fam_Incertae_sedis	c_Tremellomycetes	0.0248647
Trichosporon	c_Tremellomycetes	0.0321369
Aureobasidium	c_Tremellomycetes	0.0489669
d_Fungi	c_Tremellomycetes	0.0253744
Cladosporium	c_Tremellomycetes	0.000906863
Roussoella	Tolypocladium	0.0325895
Cenococcum	Tolypocladium	0.00462244
Curvularia	Tolypocladium	0.0325895
Didymella	Tolypocladium	0.0389504
f_Saccharomycetales_fam_Incertae_sedis	Tolypocladium	0.0475455
Trichosporon	Tolypocladium	0.0390307
o_Eurotiales	Tolypocladium	0.0155304
d_Fungi	Tolypocladium	0.0178836
f_Mycosphaerellaceae	Tolypocladium	0.0279525
Sarocladium	Tolypocladium	0.0475455
f_Hypocreales_fam_Incertae_sedis	Tolypocladium	0.0325895
c_Microascaceae	Tolypocladium	0.0292461
f_Hypocreaceae	Tolypocladium	0.0231088
o_Saccharomycetales	f_Microascaceae	0.0291768
Fusarium	f_Microascaceae	0.0171734
Cystodendron	f_Microascaceae	0.0399969
o_Russulales	f_Microascaceae	0.00283957
f_Pyronemataceae	f_Microascaceae	0.0292461
d_Fungi	f_Microascaceae	0.0292461
o_Agaricales	f_Microascaceae	0.0138161
Wickerhamiella	f_Microascaceae	0.02867
c_Sordariomycetes	f_Microascaceae	0.0292461
Colletotrichum	f_Microascaceae	0.0284851
c_Agaricomycetes	f_Microascaceae	0.0233141
p_Ascomycota	f_Microascaceae	0.0156301
Trichocladium	Cladosporium	7.53104e-05
o_Pleosporales	Cladosporium	0.0390307
f_Pleosporaceae	Cladosporium	0.00734669
Cistella	Cladosporium	0.0181205
p_Ascomycota	Cladosporium	0.0475455
Leohumicola	Cladosporium	0.00022567
o_Saccharomycetales	f_Hypocreaceae	0.0122769
Cystodendron	f_Hypocreaceae	0.00444933
c_Dothideomycetes	f_Hypocreaceae	0.0231088
o_Russulales	f_Hypocreaceae	0.00486014
f_Pyronemataceae	f_Hypocreaceae	0.0430501
d_Fungi	f_Hypocreaceae	0.0231088
Didymella	f_Hypocreaceae	0.0279378
Cladorrhinum	f_Hypocreaceae	0.019315
o_Sordariales	f_Hypocreaceae	0.000938242
c_Sordariomycetes	f_Hypocreaceae	0.0231088
Colletotrichum	f_Hypocreaceae	0.0209502
o_Pleosporales	f_Hypocreaceae	0.0167678
Darksidea	f_Hypocreaceae	0.0274705
o_Sordariales	f_Hypocreaceae	0.0280644
f_Dipodascaceae	f_Hypocreaceae	0.000643277
f_Helotiales_fam_Incertae_sedis	f_Hypocreaceae	0.0231088
Cadophora	f_Helotiales_fam_Incertae_sedis	0.0402118
o_Saccharomycetales	Cladophialophora	0.00164166
c_Dothideomycetes	Cladophialophora	0.0209156
o_Russulales	Cladophialophora	0.00114012
o_Agaricales	Cladophialophora	0.0439206
Darksidea	Cladophialophora	0.0332503
c_Agaricomycetes	Cladophialophora	0.0393813
f_Dipodascaceae	Cladophialophora	0.0489669
f_Helotiales_fam_Incertae_sedis	Cladophialophora	0.0209156

## Sheet: Sheet6
Bac_Genus	Fug_Genus	empPVals
Virgibacillus	Cladosporium	0.00239387
Enhydrobacter	Candida	0.00257531
Lentibacillus	Candida	0.00250178
Methylothermus	Stachybotrys	0.00254607
Sulfurivirga	Sarocladium	0.00233839
Aeromonas	Volutella	0.00232071
Aliifodinibius	Colletotrichum	0.00297358
Staphylococcus	Cladorrhinum	0.00333803
Methylothermus	Millerozyma	0.00394215
Faecalibaculum	Aspergillus	0.00394256
Granulicatella	Leohumicola	0.0041312
Morganella	Millerozyma	0.00426361
Desulfonispora	Trichoderma	0.00436023
Halanaerobium	Cladorrhinum	0.00445018
Caldithrix	Cadophora	0.00524601
Sulfurivirga	Trichoderma	0.00536748
Gilliamella	Fusarium	0.00557955
Serratia	Tilletia	0.00565828
Methylothermus	Cadophora	0.00565828
Fenollaria	Candida	0.00589847
Serratia	Hortaea	0.00607265
Roseomonas	Coniochaeta	0.00681194
Caldithrix	Trichocladium	0.00690083
Sulfurivirga	Didymella	0.00692562
Granulicatella	Cystodendron	0.00708929
Faecalibaculum	Scytalidium	0.00745624
Aerococcus	Millerozyma	0.00745634
Sulfurivirga	Stachybotrys	0.00756644
Caldithrix	Stachybotrys	0.00756644
Desulfonispora	Cistella	0.00759067
Aliifodinibius	Cladorrhinum	0.00759697
Gp16	Cladorrhinum	0.00759697
Gilliamella	Oidiodendron	0.00761496
Sulfurivirga	Coniochaeta	0.00763218
Aquincola	Hannaella	0.00789612
Gp16	Colletotrichum	0.00804164
Methylothermus	Trichocladium	0.00828097
Aerococcus	Cladophialophora	0.00830888
Latescibacteria_genera_incertae_sedis	Exophiala	0.00833818
Desulfobulbus	Colletotrichum	0.00841406
Acinetobacter	Lophiostoma	0.00848203
Lentibacillus	Cystodendron	0.00901374
Methylothermus	Coniochaeta	0.00901374
Fenollaria	Penicillium	0.00904032
Desulfobulbus	Cladorrhinum	0.00943559
Staphylococcus	Colletotrichum	0.00943658
Cutibacterium	Exophiala	0.00943735
Roseomonas	Hannaella	0.00952068
Dermacoccus	Penicillium	0.0104883
Sulfurivirga	Gibberella	0.0106706
Lentibacillus	Tolypocladium	0.0113685
Gemella	Darksidea	0.0114358
Gp16	Exophiala	0.011456
Romboutsia	Penicillium	0.0114859
Granulicatella	Cercophora	0.0122489
Sulfurivirga	Trichocladium	0.012446
Smithella	Darksidea	0.012696
Snodgrassella	Fusarium	0.0132356
Gemella	Achroiostachys	0.0137051
Roseomonas	Millerozyma	0.0137148
Aliifodinibius	Darksidea	0.0146268
Gp18	Darksidea	0.0146268
Roseomonas	Stachybotrys	0.0146268
Ignatzschineria	Millerozyma	0.0149666
Gp17	Volutella	0.0149666
Granulicatella	Cistella	0.0150368
Methylothermus	Didymella	0.0150945
Nocardioides	Achroiostachys	0.0153349
Desulfonispora	Cercophora	0.0154719
Desulfonispora	Tolypocladium	0.0154719
Calorithrix	Stachybotrys	0.015568
Enhydrobacter	Cladorrhinum	0.0156033
Serratia	Aureobasidium	0.0160909
Peptoniphilus	Cystodendron	0.0160919
Caldithrix	Gibberella	0.0160919
Serratia	Lophiostoma	0.0160996
Caldithrix	Aureobasidium	0.0161794
Finegoldia	Penicillium	0.0161794
Peptoniphilus	Penicillium	0.0161794
Faecalibaculum	Candida	0.0161794
Sulfurivirga	Millerozyma	0.0162584
Flintibacter	Cladorrhinum	0.0173542
Halanaerobium	Colletotrichum	0.017448
Sulfurivirga	Cadophora	0.0176869
Kocuria	Achroiostachys	0.0178369
Desulfonispora	Leohumicola	0.0187566
Aerococcus	Cadophora	0.0193694
Desulfobulbus	Darksidea	0.0195956
Sulfurivirga	Cistella	0.0195956
Lawsonella	Cystodendron	0.0196436
Lentibacillus	Darksidea	0.0196761
Xanthomonas	Kodamaea	0.0204707
Rothia	Achroiostachys	0.0204707
Gaiella	Penicillium	0.0204935
Acidovorax	Thermomyces	0.0204936
Aquincola	Coniochaeta	0.0206872
Haliangium	Cenococcum	0.0207183
Ignatzschineria	Coniochaeta	0.0212368
Nesterenkonia	Kodamaea	0.0220931
Serratia	Candida	0.0220946
Brevundimonas	Colletotrichum	0.022339
Gp23	Exophiala	0.0228469
Gp22	Volutella	0.023016
Anaeromyxobacter	Gibberella	0.0230163
Desulfonispora	Colletotrichum	0.023017
Methylothermus	Cladosporium	0.0230892
Morganella	Cercophora	0.0230892
Latescibacteria_genera_incertae_sedis	Colletotrichum	0.0231696
Desulfonispora	Achroiostachys	0.0233617
Enhydrobacter	Penicillium	0.0233617
Sulfuricaulis	Penicillium	0.0237914
Kocuria	Darksidea	0.0238823
Granulicatella	Tolypocladium	0.0238823
Morganella	Leohumicola	0.0241905
Ignatzschineria	Colletotrichum	0.0241946
Lentibacillus	Cistella	0.0242336
Sulfurivirga	Hannaella	0.024576
Desulfonispora	Plectosphaerella	0.024576
Desulfonispora	Cladorrhinum	0.025339
Calorithrix	Trichocladium	0.0263738
Clostridiisalibacter	Cistella	0.0264331
Anaeromyxobacter	Darksidea	0.0264331
Loigolactobacillus	Darksidea	0.0264331
Morganella	Plectosphaerella	0.0264331
Gp16	Tolypocladium	0.0264331
Kofleria	Cladorrhinum	0.0271438
Anoxybacillus	Wickerhamiella	0.0273606
Desulfonispora	Cystodendron	0.0273611
Roseomonas	Gibberella	0.0273611
Syntrophorhabdus	Colletotrichum	0.0274812
Aquincola	Hortaea	0.0281313
Morganella	Colletotrichum	0.0281313
Aerococcus	Coniochaeta	0.029728
Calorithrix	Cadophora	0.029917
Arboricoccus	Cadophora	0.0300907
Ignatzschineria	Cistella	0.0301127
Methylothermus	Hannaella	0.0301127
Methylothermus	Plectosphaerella	0.0301127
Sulfurivirga	Plectosphaerella	0.0301468
Caldithrix	Mariannaea	0.0306066
Blautia	Cladorrhinum	0.0306586
Latescibacteria_genera_incertae_sedis	Cladorrhinum	0.0306586
Gp23	Cladorrhinum	0.0306586
Anaeromyxobacter	Cladorrhinum	0.0309583
Brevundimonas	Cladorrhinum	0.0309583
Gaiella	Cladorrhinum	0.0309583
Loigolactobacillus	Cladorrhinum	0.0309583
Roseomonas	Kodamaea	0.0313657
Roseomonas	Achroiostachys	0.0313657
Virgibacillus	Colletotrichum	0.0315013
Methylopila	Hannaella	0.0315563
Lentibacillus	Cercophora	0.0315563
Halomonas	Stachybotrys	0.0315563
Lawsonella	Leohumicola	0.031661
Neisseria	Tolypocladium	0.031762
Fenollaria	Aureobasidium	0.0321595
Snodgrassella	Wickerhamiella	0.0322057
Finegoldia	Candida	0.0328117
Peptoniphilus	Candida	0.0328117
Sulfuricaulis	Cladorrhinum	0.0328137
Desulfobulbus	Cystodendron	0.03345
Morganella	Achroiostachys	0.0336245
Haliangium	Roussoella	0.034486
Methylothermus	Gibberella	0.0344915
Caldithrix	Leohumicola	0.0347561
Clostridiisalibacter	Coniochaeta	0.035116
Aerococcus	Gibberella	0.035116
Gilliamella	Trichocladium	0.0352758
Sulfuricaulis	Candida	0.0356488
Smithella	Cladorrhinum	0.0356762
Caldithrix	Plectosphaerella	0.0357247
Peptoniphilus	Tolypocladium	0.0357247
Methylothermus	Leohumicola	0.0357629
Roseomonas	Trichocladium	0.0357629
Syntrophorhabdus	Tolypocladium	0.0357629
Aquincola	Gibberella	0.0358384
Neisseria	Cistella	0.036015
Ligilactobacillus	Leohumicola	0.0360618
Lentibacillus	Cladorrhinum	0.0360823
Gp18	Cladorrhinum	0.0360823
Anaeromyxobacter	Cadophora	0.0366523
Flintibacter	Trichosporon	0.0368779
Gp17	Cladophialophora	0.036955
Fenollaria	Cystodendron	0.036957
Methylothermus	Kodamaea	0.0369939
Sulfurivirga	Achroiostachys	0.0369939
Dermacoccus	Candida	0.037067
Brevundimonas	Sarocladium	0.037067
Sulfuricaulis	Roussoella	0.0372537
Roseomonas	Earliella	0.0383699
Aerococcus	Didymella	0.0383741
Brevundimonas	Curvularia	0.0384698
Methylothermus	Cercophora	0.0384698
Desulfobulbus	Tolypocladium	0.0386962
Gilliamella	Cystodendron	0.0388453
Gilliamella	Plectosphaerella	0.0392058
Granulicatella	Plectosphaerella	0.0393036
Haliangium	Tolypocladium	0.0395312
Aquincola	Cladorrhinum	0.0404543
Snodgrassella	Oidiodendron	0.0405126
Gp16	Cystodendron	0.0405326
Gaiella	Cystodendron	0.0405326
Kofleria	Lophiostoma	0.0405326
Methylothermus	Achroiostachys	0.0405582
Gaiella	Colletotrichum	0.0406817
Snodgrassella	Thermomyces	0.0407802
Gp17	Roussoella	0.040893
Sulfuricaulis	Cystodendron	0.0416677
Fenollaria	Roussoella	0.0416757
Kofleria	Colletotrichum	0.0417847
Halanaerobium	Hannaella	0.0420399
Ignatzschineria	Hannaella	0.0420399
Sulfurivirga	Cercophora	0.0420399
Caldithrix	Cercophora	0.0420399
Sulfurivirga	Tolypocladium	0.0420399
Caldithrix	Aspergillus	0.0420853
Romboutsia	Candida	0.0420853
Latescibacteria_genera_incertae_sedis	Meyerozyma	0.0420853
Smithella	Gibberella	0.0434041
Ignatzschineria	Cladorrhinum	0.0434215
Roseomonas	Cladosporium	0.0439669
Morganella	Hannaella	0.0439669
Roseomonas	Plectosphaerella	0.0439669
Pantoea	Colletotrichum	0.0441498
Sulfurivirga	Leohumicola	0.0447109
Anaeromyxobacter	Millerozyma	0.044993
Gilliamella	Leohumicola	0.0452499
Syntrophorhabdus	Cladorrhinum	0.0454466
Snodgrassella	Cladorrhinum	0.0454479
Aliifodinibius	Gibberella	0.0462201
Gp18	Cystodendron	0.0463681
Neisseria	Cystodendron	0.0463768
Syntrophorhabdus	Kodamaea	0.0464628
Lentibacillus	Penicillium	0.0467795
Nesterenkonia	Aureobasidium	0.0467797
Desulfobulbus	Trichoderma	0.0468429
Morganella	Kodamaea	0.0468899
Clostridiisalibacter	Kodamaea	0.0468899
Nesterenkonia	Aspergillus	0.0469947
Nesterenkonia	Tilletia	0.0469947
Gilliamella	Cladorrhinum	0.0471059
Morganella	Trichoderma	0.0491808
Aquincola	Millerozyma	0.0495292
Morganella	Cistella	0.0497669
Finegoldia	Cystodendron	0.0498894
Syntrophorhabdus	Cenococcum	0.0498894
Morganella	Coniochaeta	0.0498894
Escherichia/Shigella	Candida	0.0499811

## Sheet: Sheet7
Genus	Pathways	Correlation	p_value	padj	mark
Enhydrobacter	Ascorbate and aldarate metabolism	0.482517	0.112109	1
Brevundimonas	Ascorbate and aldarate metabolism	0.307692	0.330589	1
Dermacoccus	Ascorbate and aldarate metabolism	0.34965	0.265239	1
Rothia	Ascorbate and aldarate metabolism	-0.048951	0.879919	1
Brevibacterium	Ascorbate and aldarate metabolism	0.174825	0.586824	1
Acetothermia_genera_incertae_sedis	Ascorbate and aldarate metabolism	-0.112084	0.728736	1
Bellilinea	Ascorbate and aldarate metabolism	-0.454545	0.137658	1
Candidatus Hydrogenedens	Ascorbate and aldarate metabolism	-0.787313	0.00236845	1	★
Staphylococcus	Ascorbate and aldarate metabolism	0.118881	0.712884	1
Virgibacillus	Ascorbate and aldarate metabolism	0.363636	0.245265	1
Gp13	Ascorbate and aldarate metabolism	-0.486866	0.108443	1
Halanaerobium	Ascorbate and aldarate metabolism	0.524476	0.0800194	1
Gp17	Ascorbate and aldarate metabolism	-0.587413	0.0446093	1	★
Gp21	Ascorbate and aldarate metabolism	-0.571451	0.052259	1
Gp22	Ascorbate and aldarate metabolism	-0.440559	0.151735	1
Enhydrobacter	Butanoate metabolism	-0.272727	0.391097	1
Brevundimonas	Butanoate metabolism	0.048951	0.879919	1
Dermacoccus	Butanoate metabolism	-0.0699301	0.829024	1
Rothia	Butanoate metabolism	-0.153846	0.633091	1
Brevibacterium	Butanoate metabolism	-0.027972	0.931234	1
Acetothermia_genera_incertae_sedis	Butanoate metabolism	-0.136603	0.672054	1
Bellilinea	Butanoate metabolism	0.251748	0.429919	1
Candidatus Hydrogenedens	Butanoate metabolism	0.808592	0.00145289	1	★
Staphylococcus	Butanoate metabolism	0.132867	0.680598	1
Virgibacillus	Butanoate metabolism	-0.405594	0.190836	1
Gp13	Butanoate metabolism	0.420316	0.173686	1
Halanaerobium	Butanoate metabolism	-0.65035	0.0220342	1	★
Gp17	Butanoate metabolism	0.797203	0.00190037	1	★
Gp21	Butanoate metabolism	0.666693	0.017894	1	★
Gp22	Butanoate metabolism	0.594406	0.0415215	1	★
Enhydrobacter	Glycerophospholipid metabolism	0.41958	0.174519	1
Brevundimonas	Glycerophospholipid metabolism	0.048951	0.879919	1
Dermacoccus	Glycerophospholipid metabolism	0.181818	0.571701	1
Rothia	Glycerophospholipid metabolism	0.13986	0.664633	1
Brevibacterium	Glycerophospholipid metabolism	0.125874	0.696683	1
Acetothermia_genera_incertae_sedis	Glycerophospholipid metabolism	-0.112084	0.728736	1
Bellilinea	Glycerophospholipid metabolism	-0.258741	0.416775	1
Candidatus Hydrogenedens	Glycerophospholipid metabolism	-0.787313	0.00236845	1	★
Staphylococcus	Glycerophospholipid metabolism	-0.013986	0.96559	1
Virgibacillus	Glycerophospholipid metabolism	0.328671	0.296904	1
Gp13	Glycerophospholipid metabolism	-0.343258	0.274671	1
Halanaerobium	Glycerophospholipid metabolism	0.608392	0.035806	1	★
Gp17	Glycerophospholipid metabolism	-0.727273	0.00735503	1	★
Gp21	Glycerophospholipid metabolism	-0.723132	0.00786978	1	★
Gp22	Glycerophospholipid metabolism	-0.538462	0.0708943	1
Enhydrobacter	Lipid metabolism	-0.594406	0.0415215	1	★
Brevundimonas	Lipid metabolism	-0.559441	0.0585895	1
Dermacoccus	Lipid metabolism	-0.433566	0.159106	1
Rothia	Lipid metabolism	0.104895	0.745609	1
Brevibacterium	Lipid metabolism	-0.013986	0.96559	1
Acetothermia_genera_incertae_sedis	Lipid metabolism	-0.122592	0.704273	1
Bellilinea	Lipid metabolism	0.412587	0.182564	1
Candidatus Hydrogenedens	Lipid metabolism	0.588712	0.0440238	1	★
Staphylococcus	Lipid metabolism	-0.440559	0.151735	1
Virgibacillus	Lipid metabolism	-0.517483	0.0848688	1
Gp13	Lipid metabolism	0.721542	0.00807444	1	★
Halanaerobium	Lipid metabolism	-0.125874	0.696683	1
Gp17	Lipid metabolism	0.65035	0.0220342	1	★
Gp21	Lipid metabolism	0.472682	0.120703	1
Gp22	Lipid metabolism	0.517483	0.0848688	1
Enhydrobacter	Oxidative phosphorylation	-0.643357	0.0240032	1	★
Brevundimonas	Oxidative phosphorylation	-0.265734	0.403833	1
Dermacoccus	Oxidative phosphorylation	-0.384615	0.21702	1
Rothia	Oxidative phosphorylation	-0.0839161	0.795415	1
Brevibacterium	Oxidative phosphorylation	-0.146853	0.648796	1
Acetothermia_genera_incertae_sedis	Oxidative phosphorylation	0.304729	0.335508	1
Bellilinea	Oxidative phosphorylation	0.230769	0.470532	1
Candidatus Hydrogenedens	Oxidative phosphorylation	0.588712	0.0440238	1	★
Staphylococcus	Oxidative phosphorylation	-0.293706	0.354148	1
Virgibacillus	Oxidative phosphorylation	-0.461538	0.130948	1
Gp13	Oxidative phosphorylation	0.315237	0.318245	1
Halanaerobium	Oxidative phosphorylation	-0.307692	0.330589	1
Gp17	Oxidative phosphorylation	0.713287	0.00920178	1	★
Gp21	Oxidative phosphorylation	0.754879	0.00453914	1	★
Gp22	Oxidative phosphorylation	0.643357	0.0240032	1	★
Enhydrobacter	Pentose and glucuronate interconversions	0.34965	0.265239	1
Brevundimonas	Pentose and glucuronate interconversions	0.265734	0.403833	1
Dermacoccus	Pentose and glucuronate interconversions	0.342657	0.275567	1
Rothia	Pentose and glucuronate interconversions	0.048951	0.879919	1
Brevibacterium	Pentose and glucuronate interconversions	0.048951	0.879919	1
Acetothermia_genera_incertae_sedis	Pentose and glucuronate interconversions	0.122592	0.704273	1
Bellilinea	Pentose and glucuronate interconversions	-0.482517	0.112109	1
Candidatus Hydrogenedens	Pentose and glucuronate interconversions	-0.858242	0.000353603	0.32779	★
Staphylococcus	Pentose and glucuronate interconversions	-0.153846	0.633091	1
Virgibacillus	Pentose and glucuronate interconversions	0.363636	0.245265	1
Gp13	Pentose and glucuronate interconversions	-0.577934	0.0490488	1	★
Halanaerobium	Pentose and glucuronate interconversions	0.699301	0.0113742	1	★
Gp17	Pentose and glucuronate interconversions	-0.629371	0.0283197	1	★
Gp21	Pentose and glucuronate interconversions	-0.479736	0.114497	1
Gp22	Pentose and glucuronate interconversions	-0.468531	0.124455	1
Enhydrobacter	Phosphatidylinositol signaling system	0.391608	0.208063	1
Brevundimonas	Phosphatidylinositol signaling system	0.433566	0.159106	1
Dermacoccus	Phosphatidylinositol signaling system	0.391608	0.208063	1
Rothia	Phosphatidylinositol signaling system	0.013986	0.96559	1
Brevibacterium	Phosphatidylinositol signaling system	0.27972	0.378569	1
Acetothermia_genera_incertae_sedis	Phosphatidylinositol signaling system	0.248687	0.435736	1
Bellilinea	Phosphatidylinositol signaling system	-0.692308	0.012593	1	★
Candidatus Hydrogenedens	Phosphatidylinositol signaling system	-0.567433	0.0543206	1
Staphylococcus	Phosphatidylinositol signaling system	0.377622	0.226206	1
Virgibacillus	Phosphatidylinositol signaling system	0.538462	0.0708943	1
Gp13	Phosphatidylinositol signaling system	-0.816113	0.00120515	1	★
Halanaerobium	Phosphatidylinositol signaling system	0.230769	0.470532	1
Gp17	Phosphatidylinositol signaling system	-0.615385	0.0331699	1	★
Gp21	Phosphatidylinositol signaling system	-0.275143	0.386745	1
Gp22	Phosphatidylinositol signaling system	-0.461538	0.130948	1
Enhydrobacter	Restriction enzyme	0.566434	0.0548421	1
Brevundimonas	Restriction enzyme	0.195804	0.541936	1
Dermacoccus	Restriction enzyme	0.398601	0.199335	1
Rothia	Restriction enzyme	0.524476	0.0800194	1
Brevibacterium	Restriction enzyme	0.251748	0.429919	1
Acetothermia_genera_incertae_sedis	Restriction enzyme	-0.129597	0.688104	1
Bellilinea	Restriction enzyme	-0.258741	0.416775	1
Candidatus Hydrogenedens	Restriction enzyme	-0.716384	0.00876588	1	★
Staphylococcus	Restriction enzyme	0.0629371	0.845931	1
Virgibacillus	Restriction enzyme	0.475524	0.118176	1
Gp13	Restriction enzyme	-0.364274	0.244376	1
Halanaerobium	Restriction enzyme	0.503497	0.0951574	1
Gp17	Restriction enzyme	-0.888112	0.000114134	0.106373	★
Gp21	Restriction enzyme	-0.705495	0.0103698	1	★
Gp22	Restriction enzyme	-0.671329	0.0168315	1	★
Enhydrobacter	Steroid biosynthesis	0.0909091	0.778725	1
Brevundimonas	Steroid biosynthesis	0.013986	0.96559	1
Dermacoccus	Steroid biosynthesis	0.0839161	0.795415	1
Rothia	Steroid biosynthesis	0.0699301	0.829024	1
Brevibacterium	Steroid biosynthesis	-0.00699301	0.982792	1
Acetothermia_genera_incertae_sedis	Steroid biosynthesis	0.0875658	0.786694	1
Bellilinea	Steroid biosynthesis	-0.454545	0.137658	1
Candidatus Hydrogenedens	Steroid biosynthesis	-0.808592	0.00145289	1	★
Staphylococcus	Steroid biosynthesis	-0.328671	0.296904	1
Virgibacillus	Steroid biosynthesis	0.244755	0.443262	1
Gp13	Steroid biosynthesis	-0.497374	0.0999139	1
Halanaerobium	Steroid biosynthesis	0.846154	0.000521134	0.48257	★
Gp17	Steroid biosynthesis	-0.594406	0.0415215	1	★
Gp21	Steroid biosynthesis	-0.328055	0.297865	1
Gp22	Steroid biosynthesis	-0.300699	0.34226	1
Enhydrobacter	Tropane, piperidine and pyridine alkaloid biosynthesis	0.118881	0.712884	1
Brevundimonas	Tropane, piperidine and pyridine alkaloid biosynthesis	0.181818	0.571701	1
Dermacoccus	Tropane, piperidine and pyridine alkaloid biosynthesis	0.160839	0.617523	1
Rothia	Tropane, piperidine and pyridine alkaloid biosynthesis	-0.0979021	0.762122	1
Brevibacterium	Tropane, piperidine and pyridine alkaloid biosynthesis	0.027972	0.931234	1
Acetothermia_genera_incertae_sedis	Tropane, piperidine and pyridine alkaloid biosynthesis	0.19965	0.533867	1
Bellilinea	Tropane, piperidine and pyridine alkaloid biosynthesis	-0.51049	0.0899137	1
Candidatus Hydrogenedens	Tropane, piperidine and pyridine alkaloid biosynthesis	-0.673827	0.0162785	1	★
Staphylococcus	Tropane, piperidine and pyridine alkaloid biosynthesis	-0.0629371	0.845931	1
Virgibacillus	Tropane, piperidine and pyridine alkaloid biosynthesis	0.13986	0.664633	1
Gp13	Tropane, piperidine and pyridine alkaloid biosynthesis	-0.612961	0.0340673	1	★
Halanaerobium	Tropane, piperidine and pyridine alkaloid biosynthesis	0.545455	0.0666119	1
Gp17	Tropane, piperidine and pyridine alkaloid biosynthesis	-0.370629	0.235621	1
Gp21	Tropane, piperidine and pyridine alkaloid biosynthesis	-0.239868	0.452703	1
Gp22	Tropane, piperidine and pyridine alkaloid biosynthesis	-0.146853	0.648796	1
Enhydrobacter	Vitamin B6 metabolism	-0.51049	0.0899137	1
Brevundimonas	Vitamin B6 metabolism	-0.272727	0.391097	1
Dermacoccus	Vitamin B6 metabolism	-0.34965	0.265239	1
Rothia	Vitamin B6 metabolism	0.00699301	0.982792	1
Brevibacterium	Vitamin B6 metabolism	-0.111888	0.729195	1
Acetothermia_genera_incertae_sedis	Vitamin B6 metabolism	0.0315237	0.922525	1
Bellilinea	Vitamin B6 metabolism	0.503497	0.0951574	1
Candidatus Hydrogenedens	Vitamin B6 metabolism	0.766035	0.00367034	1	★
Staphylococcus	Vitamin B6 metabolism	-0.118881	0.712884	1
Virgibacillus	Vitamin B6 metabolism	-0.559441	0.0585895	1
Gp13	Vitamin B6 metabolism	0.570929	0.0525236	1
Halanaerobium	Vitamin B6 metabolism	-0.58042	0.047856	1	★
Gp17	Vitamin B6 metabolism	0.811189	0.00136332	1	★
Gp21	Vitamin B6 metabolism	0.603198	0.0378582	1	★
Gp22	Vitamin B6 metabolism	0.657343	0.0201855	1	★

## Sheet: Sheet8
OTU	Domain	Phylum	Class	Order	Family	Genus	S_1M.1.1	S_1M.1.2	S_1M.1.3	S_1M.2.1	S_1M.2.2	S_1M.2.3	S_6M.1.1	S_6M.1.2	S_6M.1.3	S_6M.2.1	S_6M.2.2	S_6M.2.3
OTU982	Bacteria	Acidobacteria	Acidobacteria_Gp26	Gp26	Gp26	Gp26	0	0	1	10	4	4	1	0	0	0	0	0
OTU278	Bacteria	Acidobacteria	Acidobacteria_Gp21	Gp21	Gp21	Gp21	2	4	0	108	27	14	2	0	0	0	0	1
OTU3	Bacteria	Proteobacteria	Gammaproteobacteria	Oceanospirillales	Halomonadaceae	Halomonas	8527	8984	4109	19531	17474	23114	6204	2797	3239	6866	18474	8211
OTU52	Bacteria	Proteobacteria	Gammaproteobacteria	Oceanospirillales	Halomonadaceae	Chromohalobacter	81	70	72	131	128	85	59	27	32	27	31	25
OTU124	Bacteria	Proteobacteria	Gammaproteobacteria	Oceanospirillales	Halomonadaceae	?	22	15	17	16	172	137	32	5	4	2	33	11
OTU1359	Bacteria	Deinococcus-Thermus	Deinococci	Deinococcales	Deinococcaceae	Deinococcus	0	0	1	0	1	0	1	0	5	7	2	0
OTU112	Bacteria	Gemmatimonadetes	?	?	?	?	85	35	8	12	4	3	6	3	3	0	174	26
OTU1192	Bacteria	Gemmatimonadetes	Gemmatimonadetes	Gemmatimonadales	Gemmatimonadaceae	Gemmatimonas	1	2	0	0	1	3	0	0	0	0	5	2
OTU984	Bacteria	Gemmatimonadetes	Gemmatimonadetes	Gemmatimonadales	Gemmatimonadaceae	?	3	4	0	1	1	0	0	0	0	0	9	1
OTU1394	Bacteria	Firmicutes	Clostridia	Halanaerobiales	?	?	0	0	0	0	6	4	0	0	0	0	0	0
OTU4	Bacteria	Firmicutes	Clostridia	Halanaerobiales	Halanaerobiaceae	Halanaerobium	6156	8599	1910	2381	2845	2395	4752	4929	4183	7180	37066	21292
OTU100	Bacteria	Firmicutes	Clostridia	?	?	?	57	32	91	11	256	171	3	2	6	1	111	23
OTU193	Bacteria	Proteobacteria	Deltaproteobacteria	Syntrophobacterales	?	?	7	69	3	3	5	1	1	0	1	0	16	49
OTU788	Bacteria	Proteobacteria	Deltaproteobacteria	Syntrophobacterales	Syntrophobacteraceae	?	3	10	0	1	2	1	22	1	0	0	5	13
OTU937	Bacteria	Proteobacteria	Deltaproteobacteria	Desulfobacterales	Desulfobulbaceae	Desulfurivibrio	0	0	0	1	0	0	19	0	1	0	0	0
OTU859	Bacteria	Proteobacteria	Deltaproteobacteria	Desulfobacterales	Desulfobulbaceae	?	7	1	0	0	0	0	0	0	1	0	15	0
OTU306	Bacteria	Proteobacteria	Deltaproteobacteria	Desulfobacterales	Desulfobulbaceae	Desulfobulbus	40	2	0	2	0	0	0	0	2	0	60	3
OTU1041	Bacteria	Proteobacteria	Deltaproteobacteria	Deltaproteobacteria_incertae_sedis	Dissulfurirhabdus	Dissulfurirhabdus	7	4	0	1	1	0	0	0	0	0	4	1
OTU85	Bacteria	Proteobacteria	Deltaproteobacteria	Desulfobacterales	Desulfobacteraceae	?	105	88	22	14	557	394	182	4	6	4	145	58
OTU118	Bacteria	Proteobacteria	Deltaproteobacteria	Desulfobacterales	Desulfobacteraceae	Desulfatiglans	25	123	26	4	60	50	1	2	0	2	78	95
OTU37	Bacteria	Proteobacteria	Deltaproteobacteria	?	?	?	480	881	1469	1212	1083	853	124	15	22	14	706	533
OTU1428	Bacteria	Proteobacteria	Deltaproteobacteria	Syntrophobacterales	Syntrophaceae	Syntrophus	1	4	2	0	0	0	0	0	0	0	0	2
OTU712	Bacteria	Proteobacteria	Deltaproteobacteria	Syntrophobacterales	Syntrophaceae	?	2	1	50	1	0	0	3	0	0	0	0	0
OTU1036	Bacteria	Proteobacteria	Deltaproteobacteria	Myxococcales	Nannocystaceae	?	0	0	0	3	9	6	7	0	0	0	0	0
OTU442	Bacteria	Proteobacteria	Deltaproteobacteria	Myxococcales	?	?	33	35	22	92	165	149	3	0	4	1	41	16
OTU690	Bacteria	Proteobacteria	Deltaproteobacteria	Myxococcales	Kofleriaceae	Kofleria	14	3	3	2	3	2	6	0	0	2	18	2
OTU488	Bacteria	Proteobacteria	Deltaproteobacteria	Myxococcales	Haliangiaceae	Haliangium	1	1	0	10	24	11	0	0	0	0	2	0
OTU751	Bacteria	Proteobacteria	Deltaproteobacteria	Myxococcales	Polyangiaceae	?	3	0	0	11	14	1	0	0	0	0	7	0
OTU160	Bacteria	Proteobacteria	Deltaproteobacteria	Myxococcales	Anaeromyxobacteraceae	Anaeromyxobacter	59	46	5	3	2	1	0	2	2	2	61	38
OTU119	Bacteria	Proteobacteria	Deltaproteobacteria	Desulfuromonadales	?	?	14	43	19	3	158	156	12	1	3	5	10	24
OTU1713	Bacteria	Proteobacteria	Gammaproteobacteria	Enterobacterales	?	?	1	3	0	0	0	0	0	0	0	0	0	0
OTU929	Bacteria	Proteobacteria	Deltaproteobacteria	Desulfovibrionales	Desulfohalobiaceae	?	0	0	0	3	8	3	6	0	1	0	0	0
OTU662	Bacteria	Proteobacteria	Deltaproteobacteria	Desulfuromonadales	Geobacteraceae	?	0	0	1	1	21	11	0	0	0	0	0	0
OTU947	Bacteria	Campilobacterota	Campylobacteria	Campylobacterales	Nitratiruptoraceae	Nitratiruptor	0	0	0	0	0	0	21	0	0	0	0	0
OTU1136	Bacteria	Campilobacterota	Campylobacteria	Campylobacterales	Helicobacteraceae	Helicobacter	1	1	0	1	3	2	0	0	1	3	3	0
OTU1204	Bacteria	Campilobacterota	Campylobacteria	Campylobacterales	Helicobacteraceae	?	2	0	3	0	2	1	1	0	0	0	3	1
OTU176	Bacteria	Proteobacteria	Gammaproteobacteria	Thiotrichales	Piscirickettsiaceae	Sulfurivirga	5	3	0	8	3	1	152	3	2	1	3	0
OTU851	Bacteria	Proteobacteria	Gammaproteobacteria	Thiotrichales	Thiotrichaceae	Leucothrix	0	0	0	0	0	0	24	0	0	0	0	0
OTU1124	Bacteria	Proteobacteria	Gammaproteobacteria	Methylococcales	Methylococcaceae	Methylomonas	0	0	1	5	0	7	0	0	0	0	3	0
OTU1494	Bacteria	Proteobacteria	Gammaproteobacteria	Chromatiales	Thioprofundaceae	?	2	2	3	0	0	0	0	0	0	0	1	0
OTU602	Bacteria	Proteobacteria	Gammaproteobacteria	Chromatiales	Thioprofundaceae	Thioprofundum	0	0	1	0	0	1	36	0	0	0	0	0
OTU81	Bacteria	Proteobacteria	Gammaproteobacteria	Chromatiales	Woeseiaceae	Woeseia	0	1	1	336	64	41	39	0	1	0	0	0
OTU18	Bacteria	Proteobacteria	Gammaproteobacteria	Chromatiales	?	?	100	92	40	3035	1815	1245	3724	19	21	23	221	67
OTU666	Bacteria	Actinobacteria	Actinobacteria	Micrococcales	Micrococcaceae	?	0	0	0	32	0	1	0	1	4	0	1	1
OTU789	Bacteria	Proteobacteria	Gammaproteobacteria	Chromatiales	Chromatiaceae	?	1	9	2	0	0	0	25	0	2	0	6	2
OTU29	Bacteria	Proteobacteria	Gammaproteobacteria	?	?	?	149	126	35	2254	636	479	950	8	15	14	233	92
OTU1651	Bacteria	Proteobacteria	Gammaproteobacteria	Alteromonadales	Alteromonadaceae	Marinobacter	0	0	0	0	0	1	1	0	0	3	0	0
OTU232	Bacteria	Proteobacteria	Gammaproteobacteria	Oceanospirillales	Alcanivoracaceae	Alcanivorax	8	9	22	29	17	15	10	5	1	2	0	4
OTU1566	Bacteria	Proteobacteria	Gammaproteobacteria	Pseudomonadales	Moraxellaceae	Psychrobacter	0	0	0	0	1	5	0	0	0	0	0	1
OTU1739	Bacteria	Proteobacteria	Gammaproteobacteria	Pseudomonadales	Moraxellaceae	?	0	0	0	0	0	0	0	2	1	0	1	0
OTU72	Bacteria	Proteobacteria	Gammaproteobacteria	Pseudomonadales	Moraxellaceae	Enhydrobacter	8	11	26	5	12	13	4	180	143	115	10	8
OTU244	Bacteria	Proteobacteria	Gammaproteobacteria	Pseudomonadales	Moraxellaceae	Acinetobacter	4	21	111	84	45	22	7	15	14	7	14	16
OTU1685	Bacteria	Proteobacteria	Gammaproteobacteria	Xanthomonadales	Rhodanobacteraceae	Luteibacter	1	0	2	0	0	1	1	0	0	0	0	0
OTU1110	Bacteria	Proteobacteria	Gammaproteobacteria	Xanthomonadales	Xanthomonadaceae	?	3	1	4	7	3	3	4	0	0	1	7	2
OTU1128	Bacteria	Proteobacteria	Gammaproteobacteria	Xanthomonadales	Xanthomonadaceae	Thermomonas	1	2	5	0	2	1	1	0	2	0	1	0
OTU376	Bacteria	Proteobacteria	Gammaproteobacteria	Xanthomonadales	Xanthomonadaceae	Lysobacter	1	41	3	0	1	0	1	1	1	0	1	22
OTU71	Bacteria	Proteobacteria	Gammaproteobacteria	Xanthomonadales	Xanthomonadaceae	Xanthomonas	41	50	46	74	75	58	38	13	59	22	46	25
OTU571	Bacteria	Proteobacteria	Gammaproteobacteria	Xanthomonadales	Xanthomonadaceae	Stenotrophomonas	0	3	6	5	2	8	1	2	3	5	3	3
OTU1055	Bacteria	Proteobacteria	Gammaproteobacteria	Xanthomonadales	Xanthomonadaceae	Pseudoxanthomonas	0	1	10	8	6	1	2	2	0	0	0	1
OTU1231	Bacteria	Proteobacteria	Gammaproteobacteria	Acidiferrobacterales	Acidiferrobacteraceae	?	2	2	0	0	0	0	0	0	0	0	6	3
OTU56	Bacteria	Proteobacteria	Gammaproteobacteria	Gammaproteobacteria_incertae_sedis	Ignatzschineria	Ignatzschineria	48	69	45	127	131	139	54	14	32	35	6	1
OTU50	Bacteria	Proteobacteria	Gammaproteobacteria	Methylococcales	Methylococcaceae	?	10	11	9	34	27	23	726	3	3	2	12	5
OTU785	Bacteria	Proteobacteria	Gammaproteobacteria	Enterobacterales	Enterobacteriaceae	Phytobacter	3	1	3	2	3	3	2	0	2	0	5	3
OTU75	Bacteria	Proteobacteria	Gammaproteobacteria	Enterobacterales	Erwiniaceae	Pantoea	42	34	47	59	56	44	35	33	31	23	73	35
OTU503	Bacteria	Proteobacteria	Gammaproteobacteria	Enterobacterales	Erwiniaceae	Mixta	0	2	8	10	1	7	2	7	6	1	1	3
OTU615	Bacteria	Proteobacteria	Gammaproteobacteria	Enterobacterales	Enterobacteriaceae	Escherichia/Shigella	3	1	1	12	3	2	0	0	4	9	1	1
OTU99	Bacteria	Proteobacteria	Gammaproteobacteria	Enterobacterales	Enterobacteriaceae	?	36	25	25	48	34	53	30	8	16	16	54	27
OTU403	Bacteria	Proteobacteria	Gammaproteobacteria	Pasteurellales	Pasteurellaceae	Haemophilus	7	13	29	1	4	1	1	3	11	7	10	9
OTU1505	Bacteria	Proteobacteria	Gammaproteobacteria	Pasteurellales	Pasteurellaceae	Aggregatibacter	0	1	2	0	1	1	0	1	0	0	1	1
OTU117	Bacteria	Proteobacteria	Gammaproteobacteria	Orbales	Orbaceae	?	93	0	1	2	0	1	1	0	0	3	177	0
OTU302	Bacteria	Proteobacteria	Gammaproteobacteria	Orbales	Orbaceae	Gilliamella	28	0	0	0	0	0	0	0	1	2	62	0
OTU411	Bacteria	Proteobacteria	Gammaproteobacteria	Enterobacterales	Morganellaceae	Providencia	3	4	5	21	7	5	4	2	6	1	2	3
OTU105	Bacteria	Proteobacteria	Gammaproteobacteria	Enterobacterales	Morganellaceae	Morganella	27	21	18	72	64	77	17	7	13	18	1	1
OTU10	Bacteria	Proteobacteria	Gammaproteobacteria	Enterobacterales	Yersiniaceae	Serratia	3520	49	40	110	83	54	40	18	29	320	5562	20
OTU467	Bacteria	Proteobacteria	Gammaproteobacteria	Aeromonadales	Aeromonadaceae	Aeromonas	5	4	2	17	9	3	2	1	2	1	6	0
OTU1729	Bacteria	Proteobacteria	Gammaproteobacteria	Enterobacterales	Enterobacteriaceae	Plesiomonas	0	1	0	1	0	0	1	0	1	0	0	0
OTU1629	Bacteria	Proteobacteria	Gammaproteobacteria	Chromatiales	Chromatiaceae	Alishewanella	0	2	0	0	1	0	0	0	3	0	0	0
OTU1617	Bacteria	Proteobacteria	Gammaproteobacteria	Chromatiales	Chromatiaceae	Rheinheimera	0	0	1	2	2	1	1	0	1	0	1	0
OTU212	Bacteria	Proteobacteria	Gammaproteobacteria	Oceanospirillales	?	?	0	1	3	3	80	46	2	1	9	1	2	0
OTU841	Bacteria	Proteobacteria	Gammaproteobacteria	Oceanospirillales	Oceanospirillaceae	?	0	0	0	15	5	3	1	0	0	0	0	0
OTU1297	Bacteria	Proteobacteria	Gammaproteobacteria	Alteromonadales	Idiomarinaceae	Idiomarina	1	2	2	3	1	1	1	0	0	1	0	0
OTU166	Bacteria	Proteobacteria	Gammaproteobacteria	Pseudomonadales	Pseudomonadaceae	?	0	16	20	118	1	2	1	5	18	8	0	7
OTU30	Bacteria	Proteobacteria	Gammaproteobacteria	Pseudomonadales	Pseudomonadaceae	Pseudomonas	15	34	131	340	975	31	16	21	141	19	31	15
OTU961	Bacteria	Proteobacteria	Gammaproteobacteria	Cellvibrionales	?	?	0	0	0	19	1	0	0	0	0	0	0	0
OTU1208	Bacteria	Proteobacteria	Gammaproteobacteria	Cellvibrionales	Halieaceae	?	5	0	0	14	1	0	0	0	0	0	3	0
OTU202	Bacteria	Proteobacteria	Gammaproteobacteria	Nevskiales	Steroidobacteraceae	?	28	31	5	2	1	1	0	0	1	0	50	23
OTU1140	Bacteria	Proteobacteria	Gammaproteobacteria	Nevskiales	Steroidobacteraceae	Povalibacter	0	2	0	5	2	0	0	0	0	3	0	3
OTU482	Bacteria	Proteobacteria	Gammaproteobacteria	Acidiferrobacterales	Acidiferrobacteraceae	Sulfuricaulis	10	6	5	1	0	1	0	0	0	2	16	9
OTU61	Bacteria	Proteobacteria	Gammaproteobacteria	Methylococcales	Methylococcaceae	Methylothermus	16	16	15	28	11	17	531	2	9	3	19	9
OTU167	Bacteria	Proteobacteria	Betaproteobacteria	?	?	?	86	120	18	15	13	6	1	3	3	3	147	78
OTU1621	Bacteria	Proteobacteria	Betaproteobacteria	Burkholderiales	Burkholderiaceae	Ralstonia	1	1	0	0	1	0	0	2	0	1	0	0
OTU641	Bacteria	Proteobacteria	Betaproteobacteria	Burkholderiales	Oxalobacteraceae	Massilia	0	3	4	6	2	6	0	0	5	7	0	2
OTU815	Bacteria	Proteobacteria	Betaproteobacteria	Burkholderiales	Burkholderiaceae	Burkholderia	3	4	2	10	6	2	4	2	0	0	5	1
OTU1411	Bacteria	Proteobacteria	Betaproteobacteria	Burkholderiales	Alcaligenaceae	Alcaligenes	0	2	0	0	2	1	0	0	1	4	0	0
OTU257	Bacteria	Proteobacteria	Betaproteobacteria	Neisseriales	Neisseriaceae	Neisseria	17	8	50	4	2	15	1	0	44	3	19	7
OTU1519	Bacteria	Proteobacteria	Betaproteobacteria	Neisseriales	Neisseriaceae	Kingella	5	0	0	0	0	0	0	0	0	0	2	0
OTU636	Bacteria	Proteobacteria	Betaproteobacteria	Neisseriales	Neisseriaceae	Snodgrassella	12	0	1	0	0	0	0	0	0	0	22	0
OTU129	Bacteria	Proteobacteria	Betaproteobacteria	Neisseriales	Neisseriaceae	?	0	91	7	2	7	19	10	0	84	1	0	61
OTU700	Bacteria	Proteobacteria	Betaproteobacteria	Burkholderiales	Burkholderiaceae	Lautropia	2	1	4	0	3	2	3	0	0	11	5	0
OTU147	Bacteria	Proteobacteria	Betaproteobacteria	Burkholderiales	?	?	33	113	5	11	7	8	2	3	1	0	82	74
OTU127	Bacteria	Proteobacteria	Betaproteobacteria	Burkholderiales	Comamonadaceae	?	68	80	7	9	5	7	11	3	4	8	117	62
OTU1250	Bacteria	Proteobacteria	Betaproteobacteria	Burkholderiales	Comamonadaceae	Aquabacterium	1	1	2	2	4	1	0	1	0	0	0	0
OTU538	Bacteria	Proteobacteria	Betaproteobacteria	Burkholderiales	Comamonadaceae	Acidovorax	0	8	2	11	2	1	0	1	6	2	9	2
OTU1156	Bacteria	Proteobacteria	Betaproteobacteria	Burkholderiales	Comamonadaceae	Delftia	2	3	0	6	0	2	0	0	1	1	0	0
OTU976	Bacteria	Proteobacteria	Betaproteobacteria	Burkholderiales	Comamonadaceae	Ottowia	0	1	0	12	0	2	2	0	0	0	1	2
OTU612	Bacteria	Proteobacteria	Betaproteobacteria	Burkholderiales	Comamonadaceae	Diaphorobacter	3	3	2	16	2	2	1	0	0	0	6	2
OTU1661	Bacteria	Proteobacteria	Betaproteobacteria	Burkholderiales	Comamonadaceae	Comamonas	0	1	1	0	1	1	0	0	1	0	0	0
OTU1535	Bacteria	Proteobacteria	Betaproteobacteria	Burkholderiales	Comamonadaceae	Ramlibacter	0	3	0	0	0	0	0	0	1	0	0	3
OTU359	Bacteria	Proteobacteria	Betaproteobacteria	Burkholderiales	Comamonadaceae	Aquincola	3	29	2	0	4	0	0	1	0	0	3	34
OTU1678	Bacteria	Proteobacteria	Betaproteobacteria	Burkholderiales	Sutterellaceae	Parasutterella	1	0	1	0	1	0	0	1	0	1	0	0
OTU236	Bacteria	Proteobacteria	Betaproteobacteria	Rhodocyclales	Zoogloeaceae	Zoogloea	32	6	4	10	3	0	1	0	4	10	56	4
OTU566	Bacteria	Proteobacteria	Betaproteobacteria	Nitrosomonadales	Sterolibacteriaceae	?	5	4	6	0	0	0	0	0	1	0	17	8
OTU526	Bacteria	Proteobacteria	Betaproteobacteria	Rhodocyclales	Zoogloeaceae	Thauera	1	1	0	34	6	0	0	0	3	0	1	0
OTU704	Bacteria	Proteobacteria	Betaproteobacteria	Nitrosomonadales	Thiobacillaceae	?	6	11	0	1	0	0	0	0	0	0	4	9
OTU395	Bacteria	Proteobacteria	Betaproteobacteria	Nitrosomonadales	Nitrosomonadaceae	Nitrosospira	1	0	0	53	5	3	3	0	0	2	0	1
OTU722	Bacteria	Hydrogenedentes	Candidatus Hydrogenedens	Candidatus Hydrogenedens	Candidatus Hydrogenedens	Candidatus Hydrogenedens	1	0	21	13	18	18	0	1	0	0	0	0
OTU25	Bacteria	Proteobacteria	Alphaproteobacteria	Rhodospirillales	Acetobacteraceae	Roseomonas	21	839	28	25	38	38	17	109	101	93	29	575
OTU213	Bacteria	Proteobacteria	Alphaproteobacteria	Rhizobiales	?	?	27	17	16	26	31	28	23	0	3	11	67	6
OTU468	Bacteria	Proteobacteria	Alphaproteobacteria	Rhizobiales	Rhizobiaceae	?	5	10	10	24	6	7	3	7	8	3	7	7
OTU223	Bacteria	Proteobacteria	Alphaproteobacteria	Rhizobiales	Hyphomicrobiaceae	?	21	7	24	3	7	2	18	2	1	1	39	5
OTU16	Bacteria	Proteobacteria	Alphaproteobacteria	Rhizobiales	Methylobacteriaceae	?	17	1901	23	102	37	25	22	210	158	64	16	1398
OTU31	Bacteria	Proteobacteria	Alphaproteobacteria	Sphingomonadales	Sphingomonadaceae	?	29	120	38	71	71	42	25	381	375	227	44	64
OTU268	Bacteria	Proteobacteria	Alphaproteobacteria	Sphingomonadales	Erythrobacteraceae	Novosphingobium	6	33	6	3	3	13	4	2	2	6	6	18
OTU43	Bacteria	Proteobacteria	Alphaproteobacteria	Rhizobiales	Methylocystaceae	Methylopila	5	337	7	21	262	37	10	8	18	9	23	229
OTU203	Bacteria	Proteobacteria	Alphaproteobacteria	Caulobacterales	Caulobacteraceae	Brevundimonas	2	8	1	14	10	7	4	54	25	10	2	5
OTU36	Bacteria	Proteobacteria	Alphaproteobacteria	Rhodobacterales	Rhodobacteraceae	?	19	137	105	78	120	54	315	211	145	115	35	79
OTU979	Bacteria	Proteobacteria	Alphaproteobacteria	Rhodobacterales	Rhodobacteraceae	Gemmobacter	0	6	0	8	0	1	1	0	0	0	0	4
OTU219	Bacteria	Proteobacteria	Alphaproteobacteria	Rhodobacterales	Rhodobacteraceae	Ruegeria	0	3	1	0	0	2	123	1	2	0	0	0
OTU925	Bacteria	Proteobacteria	Alphaproteobacteria	Rhodobacterales	Rhodobacteraceae	Rubellimicrobium	1	0	6	0	4	0	0	1	9	0	0	0
OTU1023	Bacteria	Proteobacteria	Alphaproteobacteria	Rhodospirillales	Reyranellaceae	Reyranella	2	3	0	0	0	1	1	0	0	6	4	2
OTU33	Bacteria	Proteobacteria	Alphaproteobacteria	Rhodospirillales	?	?	9	5	8	687	443	328	56	7	2	4	17	7
OTU621	Bacteria	Proteobacteria	Alphaproteobacteria	Rhodospirillales	Geminicoccaceae	Arboricoccus	0	19	0	2	1	0	9	0	2	0	0	3
OTU38	Bacteria	Proteobacteria	Alphaproteobacteria	?	?	?	15	7	13	1786	492	370	97	10	3	7	22	12
OTU1148	Bacteria	Proteobacteria	Alphaproteobacteria	Rhodospirillales	Rhodospirillaceae	?	0	2	3	0	1	0	0	0	0	3	1	5
OTU28	Bacteria	Proteobacteria	?	?	?	?	473	749	282	2286	985	612	171	24	17	9	808	494
OTU126	Bacteria	Proteobacteria	Alphaproteobacteria	Rhodospirillales	Azospirillaceae	Skermanella	4	120	5	9	24	4	5	3	10	7	11	66
OTU1593	Bacteria	Fusobacteria	Fusobacteriia	Fusobacteriales	Fusobacteriaceae	Cetobacterium	1	0	0	1	2	2	0	0	0	0	0	0
OTU381	Bacteria	Cyanobacteria/Chloroplast	Chloroplast	Chloroplast	Chloroplast	Streptophyta	4	4	3	6	5	62	3	2	2	3	3	0
OTU146	Bacteria	Cyanobacteria/Chloroplast	Cyanobacteria	Family IV	Family IV	GpIV	0	1	0	0	1	0	231	0	0	0	0	0
OTU644	Bacteria	Cyanobacteria/Chloroplast	Cyanobacteria	?	?	?	0	0	2	1	0	1	45	0	2	0	3	0
OTU429	Bacteria	Bacteroidetes	Flavobacteriia	Flavobacteriales	Flavobacteriaceae	?	4	30	0	0	1	2	0	0	1	0	5	16
OTU679	Bacteria	Bacteroidetes	?	?	?	?	2	20	9	10	8	4	0	0	0	1	6	11
OTU779	Bacteria	Bacteroidetes	Bacteroidia	Bacteroidales	?	?	9	13	0	0	1	0	0	0	0	0	12	10
OTU1724	Bacteria	Bacteroidetes	Bacteroidia	Bacteroidales	Muribaculaceae	Paramuribaculum	1	1	0	0	1	0	1	0	0	0	0	0
OTU243	Bacteria	Balneolaeota	Balneolia	Balneolales	Balneolaceae	Aliifodinibius	5	5	8	13	13	12	6	3	7	6	26	11
OTU1281	Bacteria	Rhodothermaeota	Rhodothermia	Rhodothermales	?	?	0	0	0	11	0	1	0	0	0	0	0	0
OTU174	Bacteria	Spirochaetes	Spirochaetia	Spirochaetales	?	?	4	8	156	4	5	2	3	0	0	0	1	1
OTU120	Bacteria	Spirochaetes	Spirochaetia	Spirochaetales	Spirochaetaceae	?	10	35	243	3	2	3	1	1	2	2	28	31
OTU1598	Archaea	Thaumarchaeota	Nitrososphaerales	Nitrososphaerales	Nitrososphaeraceae	Nitrososphaera	0	3	0	1	0	0	0	0	0	0	0	2
OTU282	Archaea	Thaumarchaeota	Nitrosopumilales	Nitrosopumilales	Nitrosopumilaceae	Nitrosopumilus	0	0	0	243	13	8	6	0	0	0	0	0
OTU145	Bacteria	Proteobacteria	Deltaproteobacteria	Syntrophobacterales	Syntrophaceae	Smithella	77	87	53	3	1	1	0	0	1	1	91	47
OTU618	Bacteria	Acetothermia	Acetothermia_genera_incertae_sedis	Acetothermia_genera_incertae_sedis	Acetothermia_genera_incertae_sedis	Acetothermia_genera_incertae_sedis	1	0	1	2	1	2	42	2	0	0	1	2
OTU661	Bacteria	Chloroflexi	Anaerolineae	Aggregatilineales	Aggregatilineaceae	Aggregatilinea	6	5	8	1	3	5	11	0	0	0	8	4
OTU76	Bacteria	Chloroflexi	Anaerolineae	Anaerolineales	Anaerolineaceae	Bellilinea	3	3	484	7	2	3	0	1	1	0	3	1
OTU652	Bacteria	Chloroflexi	Anaerolineae	Anaerolineales	Anaerolineaceae	Pelolinea	2	8	15	1	0	1	1	0	0	0	5	1
OTU82	Bacteria	Chloroflexi	Anaerolineae	Anaerolineales	Anaerolineaceae	?	306	249	845	53	279	312	46	10	13	8	402	135
OTU524	Bacteria	Chloroflexi	Anaerolineae	?	?	?	17	2	41	10	21	16	1	0	0	2	29	3
OTU143	Bacteria	Chloroflexi	?	?	?	?	143	151	222	10	95	65	73	5	6	5	190	85
OTU1607	Bacteria	Chloroflexi	Caldilineae	Caldilineales	Caldilineaceae	?	4	0	4	0	0	0	0	0	0	0	3	0
OTU1409	Bacteria	Chloroflexi	Caldilineae	Caldilineales	Caldilineaceae	Caldilinea	6	0	2	1	0	0	0	0	0	0	0	1
OTU905	Bacteria	Chloroflexi	Caldilineae	Caldilineales	Caldilineaceae	Litorilinea	7	4	0	0	0	0	1	0	0	0	19	1
OTU736	Bacteria	Acidobacteria	Acidobacteria_Gp2	Gp2	Gp2	Gp2	5	1	1	26	3	2	1	0	1	1	1	0
OTU923	Bacteria	Acidobacteria	Acidobacteria_Gp1	Gp1	Gp1	Gp1	6	3	1	1	2	0	0	0	0	5	12	4
OTU494	Bacteria	Acidobacteria	Acidobacteria_Gp13	Gp13	Gp13	Gp13	8	10	55	4	27	11	0	1	0	0	14	2
OTU134	Bacteria	Acidobacteria	Acidobacteria_Gp3	?	?	?	44	24	54	7	11	16	15	1	2	3	81	6
OTU642	Bacteria	Acidobacteria	Acidobacteria_Gp3	Gp3	Gp3	Gp3	3	3	17	16	13	6	2	0	0	1	8	0
OTU103	Bacteria	Acidobacteria	Acidobacteria_Gp16	Gp16	Gp16	Gp16	123	12	45	6	6	11	8	0	2	0	175	7
OTU156	Bacteria	Firmicutes	Clostridia	Clostridiales	Lachnospiraceae	?	30	40	33	67	34	47	20	38	23	110	15	8
OTU426	Bacteria	Firmicutes	Clostridia	Clostridiales	Lachnospiraceae	Blautia	3	4	4	6	11	13	1	2	3	11	1	0
OTU1168	Bacteria	Firmicutes	Clostridia	Clostridiales	Ruminococcaceae	Ruminococcus	3	0	0	3	2	3	0	0	0	1	2	0
OTU932	Bacteria	Firmicutes	Clostridia	Clostridiales	Ruminococcaceae	Faecalibacterium	3	1	2	1	3	3	0	0	6	2	0	0
OTU1339	Bacteria	Firmicutes	Clostridia	Clostridiales	Ruminococcaceae	Gemmiger	0	0	0	0	2	0	0	0	1	5	2	1
OTU434	Bacteria	Firmicutes	Clostridia	Clostridiales	Ruminococcaceae	Flintibacter	6	6	6	5	8	11	4	6	6	22	1	0
OTU1542	Bacteria	Firmicutes	Clostridia	Clostridiales	Ruminococcaceae	?	0	3	1	1	1	0	1	0	1	0	2	1
OTU694	Bacteria	Firmicutes	Bacilli	Bacillales	Alicyclobacillaceae	Effusibacillus	0	17	0	0	1	0	2	0	0	1	1	10
OTU1127	Bacteria	Firmicutes	Negativicutes	Veillonellales	Veillonellaceae	Dialister	3	0	0	0	0	0	0	1	5	1	5	0
OTU384	Bacteria	Firmicutes	Negativicutes	Veillonellales	Veillonellaceae	Negativicoccus	17	2	0	4	0	0	0	0	17	2	26	1
OTU230	Bacteria	Firmicutes	Negativicutes	Veillonellales	Veillonellaceae	Veillonella	19	3	13	0	6	16	5	7	31	13	28	1
OTU1558	Bacteria	Actinobacteria	Rubrobacteria	Rubrobacterales	Rubrobacteraceae	Rubrobacter	0	0	0	0	3	1	0	0	3	0	0	0
OTU988	Bacteria	Actinobacteria	Thermoleophilia	Solirubrobacterales	Solirubrobacteraceae	Solirubrobacter	0	3	5	1	4	3	0	0	0	1	1	1
OTU269	Bacteria	Actinobacteria	Thermoleophilia	Gaiellales	Gaiellaceae	Gaiella	27	5	7	5	4	6	1	0	1	6	35	5
OTU1731	Bacteria	Actinobacteria	Thermoleophilia	?	?	?	0	0	0	0	0	0	0	0	0	0	3	1
OTU80	Bacteria	Actinobacteria	Coriobacteriia	?	?	?	200	41	21	8	11	8	2	3	3	2	242	13
OTU1330	Bacteria	Actinobacteria	Coriobacteriia	Coriobacteriales	?	?	2	1	0	0	0	0	1	0	0	0	7	0
OTU1059	Bacteria	Actinobacteria	Coriobacteriia	Coriobacteriales	Atopobiaceae	Olsenella	0	2	1	2	2	3	1	1	1	4	0	0
OTU1320	Bacteria	Actinobacteria	Coriobacteriia	Eggerthellales	Eggerthellaceae	Adlercreutzia	0	0	0	2	1	3	1	0	2	1	1	0
OTU1746	Bacteria	Actinobacteria	Coriobacteriia	Coriobacteriales	Coriobacteriaceae	Collinsella	1	0	1	0	0	0	0	0	1	0	0	0
OTU885	Bacteria	Acidobacteria	Acidobacteria_Gp4	Gp4	Gp4	Gp4	5	7	0	0	0	1	0	0	0	0	8	2
OTU670	Bacteria	Acidobacteria	Blastocatellia	Blastocatellales	Blastocatellaceae	?	11	5	2	1	1	0	0	0	0	0	13	0
OTU872	Bacteria	Acidobacteria	Blastocatellia	Blastocatellales	?	?	4	3	0	0	0	0	0	0	1	0	13	3
OTU1663	Bacteria	Actinobacteria	Actinobacteria	?	?	?	3	1	0	0	1	0	1	0	0	0	1	2
OTU205	Bacteria	Actinobacteria	Actinobacteria	Micrococcales	Micrococcaceae	Nesterenkonia	8	4	4	15	7	37	2	1	164	4	2	3
OTU53	Bacteria	Actinobacteria	Actinobacteria	Micrococcales	Micrococcaceae	Kocuria	30	87	101	60	43	34	38	21	190	43	36	66
OTU172	Bacteria	Actinobacteria	Actinobacteria	Micrococcales	Brevibacteriaceae	Brevibacterium	6	14	2	4	15	11	7	2	56	55	8	5
OTU26	Bacteria	Actinobacteria	Actinobacteria	Micrococcales	Dermabacteraceae	Brachybacterium	27	53	29	79	178	200	29	21	1150	32	47	39
OTU444	Bacteria	Actinobacteria	Actinobacteria	Micrococcales	Intrasporangiaceae	?	3	8	4	3	7	3	1	1	12	4	3	7
OTU62	Bacteria	Actinobacteria	Actinobacteria	Micrococcales	Dermacoccaceae	Dermacoccus	12	25	16	11	30	21	13	177	311	13	17	16
OTU884	Bacteria	Actinobacteria	Actinobacteria	Micrococcales	Intrasporangiaceae	Ornithinimicrobium	2	0	10	2	3	1	2	0	2	0	0	1
OTU114	Bacteria	Actinobacteria	Actinobacteria	Micrococcales	Micrococcaceae	Rothia	14	31	34	14	35	17	15	5	144	19	26	31
OTU15	Bacteria	Actinobacteria	Actinobacteria	Micrococcales	Micrococcaceae	Micrococcus	112	180	327	501	2595	961	107	355	730	198	147	119
OTU1588	Bacteria	Actinobacteria	Actinobacteria	Micrococcales	?	?	0	0	1	0	1	1	0	0	1	0	1	1
OTU1597	Bacteria	Actinobacteria	Actinobacteria	Actinomycetales	Actinomycetaceae	Fudania	1	0	0	0	0	0	0	0	2	0	3	0
OTU1383	Bacteria	Actinobacteria	Actinobacteria	Bifidobacteriales	Bifidobacteriaceae	Bifidobacterium	1	2	1	3	0	2	0	0	1	0	0	0
OTU22	Bacteria	Actinobacteria	Actinobacteria	Propionibacteriales	Propionibacteriaceae	Cutibacterium	29	97	146	733	122	418	35	192	237	59	46	71
OTU762	Bacteria	Actinobacteria	Actinobacteria	Propionibacteriales	Nocardioidaceae	Marmoricola	3	3	4	2	0	2	0	0	1	0	5	8
OTU350	Bacteria	Actinobacteria	Actinobacteria	Propionibacteriales	Nocardioidaceae	Nocardioides	4	62	3	1	7	3	2	1	6	4	3	33
OTU1057	Bacteria	Actinobacteria	Actinobacteria	Mycobacteriales	?	?	0	4	2	3	6	0	0	0	0	1	0	1
OTU1569	Bacteria	Actinobacteria	Actinobacteria	Mycobacteriales	Mycobacteriaceae	Mycobacterium	1	0	1	0	2	0	0	0	0	0	3	0
OTU102	Bacteria	Actinobacteria	Actinobacteria	Mycobacteriales	Lawsonellaceae	Lawsonella	11	2	74	47	12	18	19	28	92	16	24	7
OTU11	Bacteria	Actinobacteria	Actinobacteria	Mycobacteriales	Corynebacteriaceae	Corynebacterium	958	608	2245	903	1047	945	733	712	1587	506	707	124
OTU809	Bacteria	Actinobacteria	Actinobacteria	Pseudonocardiales	Pseudonocardiaceae	?	0	0	0	0	24	0	2	0	0	0	0	0
OTU1343	Bacteria	Actinobacteria	Actinobacteria	Micromonosporales	Micromonosporaceae	?	1	0	6	0	0	2	0	0	0	0	2	0
OTU477	Bacteria	Actinobacteria	Actinobacteria	Actinomycetales	Actinomycetaceae	Schaalia	5	4	9	3	3	4	1	2	10	4	4	2
OTU506	Bacteria	Actinobacteria	Actinobacteria	Actinomycetales	Actinomycetaceae	Actinomyces	3	10	1	2	2	3	4	2	8	1	3	8
OTU233	Bacteria	Actinobacteria	Actinobacteria	Geodermatophilales	Geodermatophilaceae	Blastococcus	7	8	32	9	9	4	9	3	23	15	14	1
OTU12	Bacteria	Firmicutes	Clostridia	Clostridiales	Clostridiaceae 1	?	682	821	844	948	994	1150	561	484	594	428	504	265
OTU24	Bacteria	Firmicutes	Clostridia	Clostridiales	Clostridiaceae 1	Clostridium sensu stricto	253	255	290	222	226	225	115	131	155	101	156	58
OTU20	Bacteria	Firmicutes	Clostridia	Clostridiales	Clostridiaceae 3	Clostridiisalibacter	211	213	249	315	302	250	280	245	310	101	12	4
OTU96	Bacteria	Firmicutes	Clostridia	Clostridiales	Peptostreptococcaceae	Romboutsia	64	27	28	27	29	32	14	8	12	31	112	15
OTU549	Bacteria	Firmicutes	Clostridia	Clostridiales	Peptostreptococcaceae	Peptostreptococcus	6	2	3	3	2	0	0	0	15	2	6	4
OTU899	Bacteria	Firmicutes	Clostridia	Clostridiales	Peptostreptococcaceae	Wukongibacter	2	0	0	0	0	0	20	0	0	0	0	0
OTU1321	Bacteria	Firmicutes	Clostridia	Clostridiales	Peptostreptococcaceae	Filifactor	0	1	4	0	0	0	0	0	5	0	0	1
OTU39	Bacteria	Firmicutes	Clostridia	Clostridiales	Peptoniphilaceae	Anaerococcus	144	58	72	79	128	60	80	64	133	68	206	3
OTU128	Bacteria	Firmicutes	Clostridia	Clostridiales	Peptoniphilaceae	Finegoldia	46	6	12	9	5	10	18	3	8	14	127	8
OTU1382	Bacteria	Firmicutes	Clostridia	Clostridiales	Peptoniphilaceae	Murdochiella	2	0	0	1	0	0	0	0	0	2	3	2
OTU986	Bacteria	Firmicutes	Clostridia	Clostridiales	Peptoniphilaceae	Ezakiella	7	1	0	0	0	0	0	0	0	1	10	0
OTU225	Bacteria	Firmicutes	Clostridia	Clostridiales	Peptoniphilaceae	Fenollaria	36	0	0	2	0	2	0	5	4	39	40	0
OTU130	Bacteria	Firmicutes	Clostridia	Clostridiales	Peptoniphilaceae	Peptoniphilus	78	2	10	10	0	5	1	0	53	24	202	2
OTU45	Bacteria	Firmicutes	Clostridia	Clostridiales	Eubacteriaceae	?	53	65	86	123	138	140	90	62	67	47	50	19
OTU1425	Bacteria	Firmicutes	Clostridia	Clostridiales	Syntrophomonadaceae	Syntrophomonas	0	5	2	0	0	0	0	0	0	0	0	2
OTU40	Bacteria	Firmicutes	Clostridia	Clostridiales	Peptococcaceae 1	Desulfonispora	84	71	75	99	92	83	149	168	132	56	1	1
OTU458	Bacteria	Firmicutes	Clostridia	Clostridiales	?	?	4	2	50	2	2	2	2	0	1	2	3	3
OTU1594	Bacteria	Firmicutes	Clostridia	Clostridiales	Peptococcaceae 1	Peptococcus	3	0	0	0	0	0	0	0	0	1	2	0
OTU34	Bacteria	Firmicutes	Bacilli	Bacillales	?	?	295	89	76	79	157	42	40	21	1033	72	256	70
OTU158	Bacteria	Firmicutes	?	?	?	?	22	169	180	36	84	71	96	4	4	7	43	94
OTU13	Bacteria	?	?	?	?	?	2853	2486	2650	7161	12046	7971	683	145	191	130	3946	1319
OTU77	Bacteria	Firmicutes	Bacilli	Bacillales	Bacillales_Incertae Sedis XI	Gemella	50	57	87	18	64	51	21	17	113	23	42	21
OTU337	Bacteria	Firmicutes	Bacilli	Bacillales	Bacillaceae 1	Bacillus	11	14	7	9	13	61	2	5	12	5	4	4
OTU771	Bacteria	Firmicutes	Bacilli	Bacillales	Bacillaceae 1	Peribacillus	3	5	2	1	0	6	2	2	1	3	0	3
OTU1311	Bacteria	Firmicutes	Bacilli	Bacillales	Bacillaceae 2	Marinococcus	1	0	1	0	1	2	0	0	4	0	2	0
OTU8	Bacteria	Firmicutes	Bacilli	Bacillales	Bacillaceae 2	?	1289	1454	1310	1231	1509	1868	2389	2754	2382	1361	1536	714
OTU787	Bacteria	Firmicutes	Bacilli	Bacillales	Bacillaceae 2	Oceanobacillus	9	3	0	0	2	0	4	0	2	1	4	2
OTU755	Bacteria	Firmicutes	Bacilli	Bacillales	Bacillaceae 2	Gracilibacillus	5	2	2	2	2	9	2	0	1	2	1	0
OTU7	Bacteria	Firmicutes	Bacilli	Bacillales	Bacillaceae 2	Lentibacillus	1587	1865	2026	1514	1740	1872	4080	4235	3775	1400	127	78
OTU17	Bacteria	Firmicutes	Bacilli	Bacillales	Bacillaceae 2	Virgibacillus	270	346	330	196	233	287	398	497	399	284	239	127
OTU1511	Bacteria	Firmicutes	Bacilli	Bacillales	Paenibacillaceae 1	Paenibacillus	0	3	3	0	0	0	0	0	1	1	0	0
OTU1553	Bacteria	Firmicutes	Bacilli	Bacillales	Paenibacillaceae 1	Cohnella	0	6	0	0	0	0	0	0	0	0	0	1
OTU908	Bacteria	Firmicutes	Bacilli	Bacillales	Bacillaceae 1	Alteribacillus	0	0	1	9	1	8	2	0	1	0	0	0
OTU713	Bacteria	Firmicutes	Clostridia	Clostridiales	Heliobacteriaceae	Hydrogenispora	4	4	21	0	1	0	0	0	0	0	0	1
OTU65	Bacteria	Firmicutes	Bacilli	?	?	?	73	97	110	127	193	100	35	9	230	62	75	45
OTU1	Bacteria	Firmicutes	Bacilli	Bacillales	Staphylococcaceae	Staphylococcus	36372	36596	41549	15871	21080	28773	44172	62490	59243	38143	8711	3755
OTU497	Bacteria	Firmicutes	Bacilli	Bacillales	Staphylococcaceae	?	1	0	0	0	0	2	0	0	51	0	0	0
OTU1040	Bacteria	Firmicutes	Bacilli	Bacillales	Staphylococcaceae	Salinicoccus	0	0	0	0	1	2	0	0	23	0	0	0
OTU353	Bacteria	Firmicutes	Bacilli	Bacillales	Staphylococcaceae	Jeotgalicoccus	1	0	2	2	8	37	1	0	26	0	0	1
OTU744	Bacteria	Firmicutes	Bacilli	Bacillales	Staphylococcaceae	Aliicoccus	0	1	2	0	1	0	0	0	25	0	0	0
OTU432	Bacteria	Firmicutes	Bacilli	Bacillales	Staphylococcaceae	Macrococcus	1	2	2	3	3	39	2	0	2	1	0	3
OTU1453	Bacteria	Firmicutes	Bacilli	Lactobacillales	Enterococcaceae	Vagococcus	0	0	1	1	0	4	0	0	2	1	0	0
OTU280	Bacteria	Firmicutes	Bacilli	Lactobacillales	Aerococcaceae	Aerococcus	1	2	0	0	1	24	40	0	22	5	2	0
OTU781	Bacteria	Firmicutes	Bacilli	Lactobacillales	Carnobacteriaceae	Alloiococcus	4	0	0	10	0	5	0	0	1	1	6	0
OTU1725	Bacteria	Firmicutes	Bacilli	Lactobacillales	Carnobacteriaceae	?	0	0	0	2	0	2	0	0	0	0	0	0
OTU98	Bacteria	Firmicutes	Bacilli	Lactobacillales	?	?	160	0	0	0	0	0	0	0	0	8	216	0
OTU699	Bacteria	Firmicutes	Bacilli	Lactobacillales	Lactobacillaceae	Weissella	3	6	2	1	10	4	1	0	1	2	1	1
OTU1517	Bacteria	Firmicutes	Bacilli	Lactobacillales	Lactobacillaceae	Leuconostoc	0	1	1	0	0	0	0	0	0	5	0	1
OTU197	Bacteria	Firmicutes	Bacilli	Lactobacillales	Lactobacillaceae	Ligilactobacillus	27	19	22	14	22	15	4	14	23	12	26	5
OTU716	Bacteria	Firmicutes	Bacilli	Lactobacillales	Lactobacillaceae	Limosilactobacillus	0	1	0	2	4	2	2	2	10	5	2	0
OTU1670	Bacteria	Firmicutes	Bacilli	Lactobacillales	Lactobacillaceae	Pediococcus	0	1	0	0	1	0	0	0	1	0	1	1
OTU6	Bacteria	Firmicutes	Bacilli	Lactobacillales	Lactobacillaceae	Loigolactobacillus	1759	1981	2062	2758	3354	5937	1422	1767	1691	1416	510	309
OTU21	Bacteria	Firmicutes	Bacilli	Lactobacillales	Lactobacillaceae	Lactobacillus	939	11	6	2	31	96	5	11	26	59	1199	7
OTU9	Bacteria	Firmicutes	Bacilli	Lactobacillales	Streptococcaceae	Streptococcus	213	1740	3766	540	687	383	187	170	1321	1176	146	614
OTU857	Bacteria	Firmicutes	Bacilli	Lactobacillales	Streptococcaceae	Lactococcus	0	2	4	5	1	3	1	3	0	5	0	0
OTU138	Bacteria	Firmicutes	Bacilli	Lactobacillales	Carnobacteriaceae	Granulicatella	37	66	64	18	30	31	6	27	85	22	37	14
OTU5	Bacteria	Firmicutes	Bacilli	Lactobacillales	Enterococcaceae	Tetragenococcus	3036	4105	4375	3176	3457	5028	2465	2732	2473	2136	1948	1122
OTU1200	Bacteria	Firmicutes	Bacilli	Lactobacillales	Carnobacteriaceae	Pisciglobus	0	2	1	0	0	2	0	0	0	7	0	1
OTU605	Bacteria	Firmicutes	Bacilli	Lactobacillales	Enterococcaceae	Enterococcus	1	3	2	4	11	2	6	6	5	6	3	0
OTU1283	Bacteria	Firmicutes	Bacilli	Lactobacillales	Aerococcaceae	Globicatella	0	4	0	5	1	0	2	0	0	0	0	0
OTU372	Bacteria	Firmicutes	Bacilli	Lactobacillales	Aerococcaceae	Eremococcus	15	0	23	1	6	1	7	0	12	0	7	0
OTU842	Bacteria	Firmicutes	Bacilli	Lactobacillales	Aerococcaceae	Facklamia	9	0	2	1	0	0	1	0	1	0	10	0
OTU362	Bacteria	Firmicutes	Bacilli	Bacillales	Planococcaceae	Paenisporosarcina	1	1	61	0	3	3	0	2	1	0	1	2
OTU1575	Bacteria	Firmicutes	Bacilli	Bacillales	Planococcaceae	Chryseomicrobium	0	0	1	2	2	0	1	0	1	0	0	0
OTU628	Bacteria	Firmicutes	Bacilli	Bacillales	Bacillales_Incertae Sedis XII	Exiguobacterium	1	8	1	5	4	1	1	4	7	1	1	2
OTU466	Bacteria	Firmicutes	Bacilli	Bacillales	Bacillaceae 1	Anoxybacillus	4	15	2	1	5	4	0	3	3	6	1	9
OTU1408	Bacteria	Firmicutes	Erysipelotrichia	Erysipelotrichales	Erysipelotrichaceae	Turicibacter	0	4	2	1	0	3	0	0	0	0	1	3
OTU485	Bacteria	Firmicutes	Erysipelotrichia	Erysipelotrichales	Erysipelotrichaceae	Faecalibaculum	2	3	5	2	10	2	3	0	3	20	0	0
OTU1251	Bacteria	Firmicutes	Erysipelotrichia	Erysipelotrichales	Erysipelotrichaceae	?	0	0	0	0	1	1	0	0	1	8	0	1
OTU1745	Bacteria	Proteobacteria	Deltaproteobacteria	Desulfovibrionales	Desulfovibrionaceae	?	1	0	0	0	0	1	0	0	0	1	0	0
OTU1723	Bacteria	Proteobacteria	Deltaproteobacteria	Desulfovibrionales	Desulfovibrionaceae	Mailhella	0	2	0	0	0	0	2	0	0	0	0	0
OTU1438	Bacteria	Proteobacteria	Deltaproteobacteria	Desulfovibrionales	Desulfovibrionaceae	Desulfovibrio	1	0	0	1	2	0	2	4	0	3	0	0
OTU224	Bacteria	Proteobacteria	Deltaproteobacteria	Syntrophorhabdaceae	Syntrophorhabdaceae	Syntrophorhabdus	14	27	50	2	2	3	0	1	0	3	24	12
OTU91	Bacteria	Aminicenantes	?	?	?	?	89	129	343	11	106	87	4	3	9	2	150	77
OTU1662	Bacteria	Ignavibacteriae	Ignavibacteria	Ignavibacteriales	Ignavibacteriaceae	Melioribacter	4	1	0	0	0	0	0	0	0	0	0	0
OTU829	Bacteria	Ignavibacteriae	Ignavibacteria	Ignavibacteriales	Ignavibacteriaceae	Ignavibacterium	7	6	0	0	0	0	2	0	0	0	3	7
OTU425	Bacteria	Deferribacteres	Deferribacteres	Deferribacterales	Calditrichaceae	?	2	0	1	0	5	0	49	0	0	2	3	1
OTU356	Bacteria	Deferribacteres	Deferribacteres	Deferribacterales	Calditrichaceae	Calorithrix	8	18	4	22	2	3	101	0	0	0	13	9
OTU368	Bacteria	Deferribacteres	Deferribacteres	Deferribacterales	Calditrichaceae	Caldithrix	5	9	3	1	1	4	104	1	1	0	6	3
OTU1443	Bacteria	Deferribacteres	Deferribacteres	Deferribacterales	?	?	1	4	0	0	0	0	0	0	0	0	4	0
OTU187	Bacteria	Latescibacteria	Latescibacteria_genera_incertae_sedis	Latescibacteria_genera_incertae_sedis	Latescibacteria_genera_incertae_sedis	Latescibacteria_genera_incertae_sedis	139	22	7	10	40	22	3	0	2	1	154	8
OTU1226	Bacteria	BRC 1.00	BRC1_genera_incertae_sedis	BRC1_genera_incertae_sedis	BRC1_genera_incertae_sedis	BRC1_genera_incertae_sedis	0	1	0	0	8	4	0	0	0	0	0	0
OTU1688	Bacteria	Planctomycetes	Phycisphaerae	Sedimentisphaerales	Anaerohalosphaeraceae	Anaerohalosphaera	0	0	0	0	3	2	0	0	0	0	0	0
OTU47	Bacteria	Actinobacteria	?	?	?	?	252	98	331	94	755	408	81	14	16	12	356	70
OTU646	Bacteria	Actinobacteria	Acidimicrobiia	Acidimicrobiales	Iamiaceae	?	0	0	0	22	3	8	0	0	1	0	0	0
OTU1391	Bacteria	Actinobacteria	Acidimicrobiia	Acidimicrobiales	?	?	3	0	0	1	0	0	5	1	0	0	6	0
OTU344	Bacteria	Actinobacteria	Acidimicrobiia	Acidimicrobiales	Ilumatobacteraceae	?	54	6	2	3	3	1	7	0	0	1	47	1
OTU1003	Bacteria	Actinobacteria	Acidimicrobiia	Acidimicrobiales	Iamiaceae	Actinomarinicola	0	0	0	0	0	0	19	0	0	0	0	0
OTU508	Bacteria	Acidobacteria	Acidobacteria_Gp23	Gp23	Gp23	Gp23	22	10	1	1	26	12	1	1	0	2	21	11
OTU1076	Bacteria	Acidobacteria	Thermoanaerobaculia	Thermoanaerobaculales	Thermoanaerobaculaceae	Thermoanaerobaculum	5	6	14	0	0	1	0	0	0	0	3	2
OTU447	Bacteria	Acidobacteria	Acidobacteria_Gp10	Gp10	Gp10	Gp10	1	5	2	62	50	25	17	0	1	3	1	1
OTU951	Bacteria	Acidobacteria	Acidobacteria_Gp7	Gp7	Gp7	Gp7	0	0	1	2	11	6	0	0	0	0	0	0
OTU191	Bacteria	Acidobacteria	Acidobacteria_Gp22	Gp22	Gp22	Gp22	82	40	10	345	125	92	7	2	3	5	125	21
OTU1102	Bacteria	Acidobacteria	Vicinamibacteria	Vicinamibacterales	Vicinamibacteraceae	?	12	0	0	0	0	1	0	0	0	1	16	0
OTU385	Bacteria	Acidobacteria	?	?	?	?	73	15	5	77	62	56	2	1	1	5	97	10
OTU298	Bacteria	Acidobacteria	Acidobacteria_Gp6	Gp6	Gp6	Gp6	30	9	5	45	4	2	0	1	1	1	30	5
OTU196	Bacteria	Acidobacteria	Acidobacteria_Gp17	Gp17	Gp17	Gp17	37	22	8	72	58	45	8	0	4	5	42	12
OTU73	Bacteria	Acidobacteria	Acidobacteria_Gp18	Gp18	Gp18	Gp18	378	190	92	20	21	13	5	5	6	1	454	116
OTU371	Bacteria	Nitrospinae	Nitrospinia	Nitrospinales	Nitrospinaceae	Nitrospina	1	0	0	49	10	9	1	3	0	0	0	0
OTU86	Bacteria	Nitrospirae	Nitrospira	Nitrospirales	Nitrospiraceae	Nitrospira	47	47	12	535	91	71	100	6	4	5	64	15

[truncated: 1 more sheets: Sheet9]
